# Supplementary material for: Network controllability of structural connectomes in the neonatal brain
Source: Nat Commun. 2023 Sep 19;14:5820. doi: 10.1038/s41467-023-41499-w (PMC10509217; doi:10.1038/s41467-023-41499-w)
Supplement: Supplementary file 4 — Source Data [file 41467_2023_41499_MOESM4_ESM.xlsx]

## Sheet: Figure2
Whole-brain Average Controllability			Whole-brain Modal Controllability				Regional Average Controllability
Preterm at birth	Preterm at TEA	Term	Preterm at birth	Preterm at TEA	Term		Preterm at birth	Preterm at TEA	Term
1.01603	1.02494	1.03318	0.991896	0.989865	0.987177		1.0233	1.04521	1.04553
1.03657	1.04279	1.03831	0.988997	0.98739	0.98863		1.03349	1.06084	1.06834
1.03242	1.03784	1.02959	0.989047	0.988029	0.989214		1.02923	1.06001	1.06219
1.03167	1.04122	1.03913	0.988537	0.987656	0.985975		1.03309	1.06278	1.06643
1.02691	1.03373	1.03833	0.989516	0.987108	0.987274		1.03253	1.03788	1.04161
1.03263	1.03823	1.03612	0.989376	0.986704	0.989434		1.03404	1.0425	1.04422
1.03098	1.03595	1.04392	0.990112	0.986883	0.98803		1.02045	1.03758	1.04171
1.03456	1.0383	1.03797	0.989875	0.987442	0.989227		1.02004	1.04028	1.0356
1.0314	1.03642	1.04333	0.989279	0.987654	0.98727		1.02172	1.02419	1.02786
1.01642	1.03208	1.04053	0.99194	0.989426	0.988427		1.02175	1.0335	1.03268
1.02785	1.04397	1.03664	0.989573	0.988057	0.989239		1.01071	1.00992	1.02032
1.02547	1.03141	1.04132	0.989059	0.98677	0.988997		1.01427	1.01227	1.02099
1.03181	1.03649	1.03179	0.989849	0.989372	0.987515		1.02074	1.02109	1.03726
1.02459	1.0354	1.03792	0.990212	0.988244	0.987055		1.01781	1.02137	1.03078
1.03057	1.03344	1.02839	0.988	0.986024	0.989043		1.03155	1.02877	1.03405
1.02774	1.03128	1.03503	0.989019	0.988068	0.987468		1.03309	1.03153	1.03564
1.0355	1.03934	1.03776	0.989641	0.988549	0.988438		1.01103	1.00836	1.01438
1.03516	1.03284	1.03653	0.989676	0.98755	0.986951		1.01491	1.00967	1.01686
1.01895	1.03666	1.04119	0.990677	0.987372	0.988597		1.03531	1.05626	1.06347
1.03071	1.03124	1.04018	0.990025	0.989311	0.988104		1.03703	1.0469	1.05407
1.03369	1.04239	1.03863	0.988906	0.98812	0.987936		1.02507	1.03865	1.02922
1.02301	1.03349	1.04067	0.990207	0.988131	0.988919		1.03195	1.05008	1.03326
1.02783	1.03194	1.03255	0.988035	0.987133	0.989258		1.02841	1.04342	1.04577
1.0235	1.03405	1.03261	0.990303	0.988189	0.988786		1.02478	1.03708	1.03947
1.02741	1.03562	1.03457	0.989864	0.989382	0.98898		1.02027	1.01888	1.02173
1.0273	1.02789	1.03949	0.989824	0.989524	0.988674		1.02279	1.01846	1.02136
1.01616	1.03523	1.04981	0.99099	0.987117	0.987926		1.03555	1.04368	1.04261
1.03805	1.04064	1.03456	0.989412	0.986827	0.989571		1.03197	1.03615	1.03179
1.0337	1.0386	1.03887	0.989886	0.988955	0.98971		1.02313	1.02241	1.03001
1.03157	1.04035	1.04304	0.989067	0.986684	0.988803		1.02518	1.02492	1.02888
1.02728	1.03198	1.03557	0.99017	0.987663	0.988829		1.02767	1.02579	1.02595
1.03117	1.02834	1.03893	0.989845	0.988852	0.987891		1.02871	1.0207	1.02158
1.0298	1.03843	1.04055	0.988804	0.986275	0.988534		1.03692	1.03514	1.03638
1.02828	1.04045	1.0417	0.989367	0.987831	0.98767		1.04359	1.03893	1.04085
1.02504	1.02972	1.04077	0.990273	0.989862	0.989233		1.02924	1.0252	1.0235
1.03439	1.04175	1.03785	0.989623	0.986846	0.988862		1.02358	1.02025	1.01835
1.0281	1.03257	1.03912	0.990046	0.986674	0.987677		1.03629	1.05493	1.0511
1.02354	1.03527	1.03778	0.990263	0.988693	0.987269		1.03442	1.05465	1.04908
1.01104	1.02919	1.04299	0.993181	0.98839	0.98916		1.04299	1.05642	1.0556
1.02172	1.03718	1.03914	0.990867	0.988772	0.988006		1.04432	1.05897	1.06095
1.02549	1.03392	1.03952	0.989916	0.988432	0.98911		1.01813	1.02315	1.0228
1.02352	1.04082	1.04081	0.989818	0.987504	0.98782		1.02242	1.02733	1.0225
1.02311	1.03475	1.0374	0.991157	0.987567	0.988414		1.04499	1.05346	1.05622
1.01915	1.03358	1.04622	0.992081	0.989028	0.987168		1.04268	1.05174	1.04698
1.00619	1.03518	1.03583	0.995214	0.987885	0.988915		1.04121	1.0511	1.05714
1.02337	1.03724	1.04743	0.990473	0.989048	0.98747		1.03753	1.04672	1.05342
1.02326	1.03284	1.04764	0.99067	0.988456	0.986816		1.04664	1.06211	1.05942
1.01961	1.03511	1.02552	0.990818	0.988797	0.988798		1.04498	1.06042	1.06096
1.03416	1.03607	1.03297	0.989065	0.988056	0.988368		1.0327	1.05985	1.06458
1.02742	1.03761	1.03276	0.989255	0.988256	0.988493		1.032	1.04999	1.05501
1.02507	1.03247	1.04068	0.989424	0.987615	0.988313		1.02585	1.05556	1.0526
1.03207	1.03432	1.03047	0.98959	0.988444	0.988053		1.02498	1.04695	1.04705
1.03209	1.04052	1.04047	0.989143	0.987429	0.988766		1.01021	1.01612	1.01645
1.03592	1.04008	1.04058	0.989423	0.988201	0.98807		1.01463	1.02262	1.02013
1.02724	1.03374	1.04233	0.990028	0.986625	0.987741		1.03737	1.05375	1.05481
1.01501	1.03201	1.03041	0.991634	0.988685	0.987688		1.03922	1.05523	1.05623
1.03234	1.03927	1.03568	0.988708	0.98802	0.989294		1.02606	1.04442	1.04452
1.02688	1.03376	1.03532	0.989583	0.987764	0.989402		1.03238	1.05277	1.05839
1.03277	1.03253	1.04013	0.98901	0.987873	0.988319		1.02358	1.03946	1.03759
1.02478	1.03132	1.05051	0.990784	0.989854	0.988329		1.03128	1.05717	1.06206
1.0241	1.03366	1.03707	0.990557	0.986725	0.987673		1.01228	1.01689	1.01363
1.02798	1.03439	1.03638	0.989405	0.988622	0.988135		1.0125	1.0141	1.00845
1.03057	1.03016	1.03309	0.989065	0.988128	0.988171		1.00575	1.00744	1.00993
1.02437	1.02862	1.0381	0.990426	0.987703	0.987655		1.01162	1.01051	1.01361
1.02869	1.03745	1.03853	0.989827	0.987407	0.988064		1.00853	1.01188	1.01115
1.01982	1.04401	1.04046	0.991351	0.986546	0.988523		1.01817	1.02348	1.02079
1.03097	1.03013	1.04836	0.990298	0.989607	0.988945		1.04766	1.06245	1.06888
1.02826	1.03158	1.04376	0.990096	0.988402	0.988569		1.04657	1.05791	1.06021
1.02487	1.0466	1.03944	0.990028	0.989229	0.986634		1.03471	1.05505	1.06774
1.0169	1.03665	1.03947	0.991493	0.989192	0.989129		1.0207	1.02529	1.0337
1.00755	1.03635	1.04068	0.994866	0.987994	0.988243		1.02974	1.04132	1.0402
1.033	1.03313	1.03979	0.989228	0.987277	0.987695		1.03138	1.04181	1.03929
1.03836	1.04924	1.03672	0.989317	0.986684	0.985512		1.02762	1.02691	1.03287
		1.0419			0.989131		1.03187	1.03351	1.0399
		1.03606			0.988197		1.01308	1.00755	1.0089
		1.04082			0.988584		1.01497	1.00787	1.01053
		1.03936			0.988296		1.02612	1.02995	1.03578
		1.02681			0.989071		1.02458	1.03123	1.03252
		1.04319			0.987013		1.00306	1.0027	1.0032
		1.03126			0.989354		1.00314	1.00204	1.00217
		1.03912			0.988419		1.02064	1.01971	1.02958
		1.04393			0.988193		1.01931	1.02043	1.02685
		1.04445			0.988375		1.03238	1.04025	1.04708
		1.03934			0.988019		1.03184	1.04044	1.04327
		1.03397			0.988266		1.02351	1.02455	1.03267
		1.04316			0.986434		1.02131	1.02404	1.02954
		1.04562			0.98866		1.02706	1.05319	1.05731
		1.03674			0.988107		1.02768	1.05369	1.05648
		1.04099			0.987627		1.02583	1.03367	1.03933
		1.04033			0.987459		1.0278	1.03735	1.046
		1.03566			0.985917
		1.04014			0.988268
		1.0384			0.987921
		1.0385			0.986869
		1.04524			0.986856
		1.033			0.987582
		1.03813			0.987946
		1.03946			0.988976
		1.04042			0.989328
		1.03804			0.988177
		1.04211			0.988941
		1.03782			0.986719
		1.03575			0.987364
		1.0342			0.986828
		1.05015			0.989249
		1.04082			0.989278
		1.03587			0.989092
		1.03895			0.98868
		1.03953			0.988657
		1.03886			0.986806
		1.03811			0.988174
		1.03827			0.987301
		1.03919			0.989403
		1.04092			0.987813
		1.03732			0.988411
		1.04521			0.988024
		1.0226			0.989595
		1.03885			0.988447
		1.03639			0.98731
		1.04004			0.98637
		1.04038			0.986365
		1.02933			0.986331
		1.03519			0.988182
		1.01178			0.992996
		1.03632			0.987477
		1.0387			0.987182
		1.0377			0.988412
		1.02871			0.989068
		1.02923			0.987536
		1.0362			0.988706
		1.03868			0.988639
		1.03222			0.987943
		1.03413			0.990173
		1.03683			0.988801
		1.04295			0.989064
		1.03763			0.988374
		1.04054			0.98849
		1.04433			0.987274
		1.03506			0.988081
		1.03305			0.987049
		1.03468			0.988276
		1.04537			0.988393
		1.03215			0.98844
		1.03577			0.988686
		1.03648			0.98872
		1.03757			0.986915
		1.03102			0.989753
		1.04074			0.987421
		1.04262			0.987487
		1.03467			0.98845
		1.04172			0.98896
		1.04576			0.98761
		1.04147			0.988425
		1.03837			0.986578
		1.02793			0.988062
		1.03777			0.988249
		1.04171			0.987585
		1.0373			0.989277
		1.03997			0.987991
		1.03787			0.988983
		1.03865			0.988717
		1.04342			0.988643
		1.03617			0.987431
		1.04097			0.9881
		1.03323			0.988322
		1.02957			0.988374
		1.03197			0.988597
		1.01499			0.991058
		1.03192			0.98848
		1.03685			0.989186
		1.03728			0.988018
		1.03056			0.988209
		1.04348			0.987867
		1.03711			0.988066
		1.03337			0.988658
		1.03454			0.987684
		1.03882			0.987972
		1.0383			0.988593
		1.04272			0.989026
		1.03339			0.985942
		1.03163			0.989341
		1.03435			0.988984
		1.03776			0.988747
		1.034			0.988119
		1.03879			0.98836
		1.042			0.987554
		1.03798			0.987847
		1.03737			0.988301
		1.03498			0.990016
		1.0327			0.990284
		1.03701			0.988196
		1.0322			0.990127
		1.03801			0.987128
		1.04494			0.988404
		1.03387			0.987814
		1.05022			0.988398
		1.04194			0.986731
		1.03532			0.987821
		1.04344			0.987924
		1.03857			0.988177
		1.04057			0.987694
		1.04278			0.987603
		1.04012			0.988288
		1.04356			0.988511
		1.03871			0.98918
		1.05418			0.987524
		1.04021			0.987359
		1.0439			0.988503
		1.04474			0.988314
		1.03638			0.987922
		1.03941			0.985631
		1.03445			0.989082
		1.03864			0.988148
		1.04618			0.987902
		1.0435			0.987948
		1.03885			0.989401
		1.03763			0.988319
		1.03686			0.988397
		1.03572			0.986849
		1.03476			0.986735
		1.04236			0.988105
		1.04328			0.986015
		1.03521			0.986935
		1.03399			0.987803
		1.03641			0.989146
		1.03549			0.98973
		1.03361			0.988617
		1.04432			0.98786
		1.03893			0.988552
		1.03807			0.987166
		1.04179			0.988871
		1.03717			0.98826
		1.0456			0.987025
		1.04105			0.98769
		1.04357			0.987888
		1.02979			0.987822
		1.03821			0.988716
		1.04465			0.9885
		1.04005			0.987904
		1.04836			0.987811
		1.05053			0.988082
		1.03986			0.986524
		1.04047			0.987782
		1.04103			0.988273
		1.03792			0.988295
		1.03596			0.987565
		1.03365			0.986898
		1.04547			0.988597
		1.0336			0.988076
		1.04266			0.9882
		1.03301			0.988359
		1.03154			0.989832
		1.02671			0.988661
		1.03151			0.989661
		1.03876			0.98859
		1.03414			0.988483
		1.0397			0.988449
		1.02753			0.986469
		1.03928			0.987021
		1.03446			0.988931
		1.03787			0.987537
		1.04022			0.987412
		1.04226			0.988244
		1.03152			0.989444
		1.0392			0.987995
		1.04262			0.988147
		1.0356			0.98839
		1.04164			0.988435
		1.03536			0.987562
		1.0389			0.987314
		1.03896			0.987535
		1.0412			0.987999
		1.03383			0.988955
		1.04101			0.988946
		1.03337			0.988047
		1.03959			0.988242
		1.04013			0.98835
		1.0381			0.988859
		1.04523			0.988484
		1.04947			0.988055
		1.0336			0.988367
		1.03849			0.98633
		1.04079			0.986774
		1.03863			0.988723
		1.03877			0.987461
		1.03707			0.986619
		1.03821			0.987143
		1.03718			0.987514
		1.03373			0.988445
		1.02996			0.988693
		1.04237			0.988445
		1.03492			0.988008
		1.03742			0.988735
		1.03973			0.987994
		1.03477			0.988402
		1.04593			0.987903
		1.02715			0.989759
		1.03303			0.989439
		1.04428			0.987368
		1.03536			0.9889
		1.04227			0.989074
		1.03713			0.98865
		1.0349			0.988415
		1.04018			0.988812
		1.04232			0.987529
		1.03674			0.989258
		1.02161			0.990653
		1.03751			0.987487
		1.03139			0.988379
		1.04135			0.988475
		1.04031			0.98801
		1.04666			0.988717
		1.03126			0.989489
		1.04471			0.988118
		1.03748			0.989423
		1.03581			0.988454
		1.02271			0.99046
		1.04055			0.988688
		1.03954			0.988291
		1.05003			0.988839
		1.04246			0.987751
		1.04008			0.98665
		1.03774			0.986243
		1.04187			0.989132
		1.03776			0.988362
		1.04143			0.987697
		1.04352			0.987323
		1.0334			0.987791
		1.04673			0.986697
		1.0472			0.988079
		1.0396			0.988896
		1.0476			0.988198
		1.03847			0.986149
		1.03609			0.987075
		1.03996			0.986264
		1.04471			0.98803
		1.03087			0.988296
		1.04539			0.988202
		1.04238			0.988631
		1.03777			0.987793
		1.04419			0.98777
		1.04043			0.987778
		1.03555			0.988758
		1.03246			0.98849
		1.04054			0.987995
		1.04437			0.987215
		1.03737			0.987835
		1.04756			0.988088
		1.03363			0.985914
		1.0209			0.989933
		1.03089			0.988607
		1.04021			0.987276
		1.04126			0.98626
		1.03786			0.987256
		1.03263			0.987412
		1.03612			0.988586
		1.03666			0.987065
		1.04157			0.988371
		1.04025			0.987795
		1.03743			0.988252
		1.03501			0.986675
		1.04478			0.988335
		1.02805			0.988476
		1.03864			0.987729
		1.03472			0.987055
		1.03819			0.987351
		1.03436			0.987667
		1.04756			0.986623
		1.03133			0.988671
		1.03588			0.985497
		1.04342			0.987923
		1.03875			0.989077
		1.03731			0.986541
		1.03351			0.987667
		1.04601			0.987146
		1.03655			0.986518
		1.03582			0.986345
		1.01685			0.990258
		1.01852			0.989087
		1.03718			0.987663
		1.04254			0.987027
		1.03526			0.987309
		1.01805			0.990323
		1.03425			0.98816
		1.03833			0.987425
		1.03553			0.987068
		1.04397			0.987268
		1.03956			0.988058
		1.04214			0.986781
		1.0392			0.988292
		1.03012			0.988603
		1.0421			0.987077
		1.04374			0.987575
		1.038			0.987789
		1.03312			0.98758
		1.03436			0.985995
		1.03496			0.988489
		1.0374			0.987579
		1.03886			0.988476
		1.04551			0.987933
		1.03559			0.988328
		1.04091			0.987355
		1.04207			0.988229
		1.03984			0.986272
		1.0441			0.987904
		1.03565			0.986779
		1.02987			0.988145
		1.04011			0.987702
		1.035			0.988378
		1.03835			0.988265
		1.04017			0.986924
		1.03955			0.988539
		1.04106			0.988117
		1.02931			0.988679
		1.02651			0.988214
		1.03801			0.985115
		1.03737			0.986445
		1.03815			0.986764
		1.0473			0.986195
		1.04185			0.987309
		1.01707			0.991101
		1.04599			0.986589
		1.02249			0.990362
		1.03749			0.985294
		1.03038			0.986491
		1.0156			0.990697
		1.03916			0.987333
		1.03692			0.988133
		1.03552			0.987653
		1.03443			0.987388
		1.03598			0.986819
		1.03656			0.986851
		1.03877			0.987451
		1.05048			0.98638
		1.04039			0.98911
		1.04011			0.98788
		1.03753			0.986005
		1.03605			0.98657
		1.04644			0.987381
		1.03848			0.987397
		1.04805			0.98815
		1.04189			0.986022
		1.02892			0.987379
		1.03647			0.988736
		1.04186			0.987043
		1.03545			0.988788
		1.01717			0.990972
		1.04775			0.986293

## Sheet: Figure3
Preterm at birth		Preterm at TEA		Term
Whole-brain average controllability	PMA	Whole-brain average controllability	PMA	Whole-brain average controllability	PMA
-0.0193673	36.14	-0.0107961	41	-0.00269164	40.71
0.000538303	37.43	0.00595275	40.29	0.00144184	38.43
-0.00374241	35.14	0.00139964	41	-0.00733989	40.14
-0.00614998	35	0.0036537	41	0.00110719	40.71
-0.0095279	33.29	-0.00461948	44.86	0.00205508	39.57
-0.00192547	35	0.000590597	44.43	-0.000531954	37.71
-0.00375634	34.86	-0.000997967	42.71	0.00626056	40.43
0.000876659	35	0.00289639	43	0.0014357	40
-0.00278317	35.14	0.0020821	43	0.00686825	41
-0.0190984	33	-0.00423564	39.86	0.00434176	39.86
-0.00839623	35.57	0.00745867	42.86	-0.000119502	38.71
-0.0115373	35.57	-0.00498556	39.86	0.00583646	39.14
-0.00346399	35.71	-0.000350245	40	-0.00192582	40.71
-0.00723834	29.86	-0.000366051	38.43	0.00196121	41.57
-0.00426968	35.71	-0.00298667	40.14	-0.00597099	39.43
-0.00880823	36.43	-0.0057904	39.71	-0.0019425	39.71
-0.0013616	35.57	0.00643781	42	0.0012561	42.29
-0.00248476	36.86	-0.00286197	39.57	0.00142424	40.86
-0.0172937	36.86	8.56545e-06	39.57	0.00431337	40.86
-0.00518198	35.71	-0.00256103	38.43	0.00231333	40.86
-0.00269999	36.29	0.00486448	42.86	0.000950966	41.29
-0.011156	32.71	-0.00322634	42.86	0.00472936	41.57
-0.00903017	33.57	-0.00427057	40.86	-0.00387987	38.14
-0.011045	32.43	-0.00354259	41.71	-0.00350798	38.14
-0.00738617	33.29	0.00172288	42.29	-0.000925806	38.71
-0.0078112	33.29	-0.00828182	42.29	0.00251488	39.86
-0.0174951	29.29	-0.00160759	42.43	0.0128882	42.57
0.00214122	35.43	0.0039587	41.43	-0.00258176	37.71
0.00117667	35.86	0.0032047	42.14	0.00186054	37.71
-0.00389167	34.57	0.00253659	44.57	0.0106844	40
-0.00712715	34.14	-0.00582119	41.29	-0.000909794	40.86
-0.00339304	34.14	-0.00838439	40.14	0.00192494	39.14
-0.00475845	32.14	0.00250816	43.14	0.0043594	40.14
-0.0082978	34.14	0.00368402	42	0.00440116	41.71
-0.00806408	31.57	-0.00299978	41.14	0.00495908	38.57
-0.00180654	35.29	0.00674443	43.14	-0.000120098	40.43
-0.00852785	36.14	-0.00633413	44.14	0.00158154	41.29
-0.0111169	29.86	-0.000299663	41	0.000755124	42.57
-0.0239229	30.86	-0.00498732	39	0.00738258	37.43
-0.00734673	30	0.000633099	38.57	0.00233244	43.29
-0.00952294	31	-0.00404271	41.71	0.00330139	40.86
-0.0116642	33.43	0.00732071	39.71	0.00260636	41.71
-0.0123511	37.43	-0.00369771	41.57	0.000430759	39.43
-0.0175156	35	-0.0008349	40	0.00969464	40.29
-0.022392	27.29	-0.00266527	44	-0.00192624	39.43
-0.0116919	31.43	0.00126628	39.29	0.0120943	42.14
-0.0107753	30.43	-0.000709475	39.43	0.0104809	43.71
-0.013678	29.43	-0.00115879	41.29	-0.01143	40.14
-0.00174681	33.29	0.000880627	41.71	-0.00383139	38.29
-0.00831041	33.14	-0.000263181	40.29	-0.00400165	38.29
-0.0111916	31.14	-0.00440798	39.57	0.00399753	41.86
-0.00478436	33.14	-0.00295616	40	-0.00544213	43.43
-0.00384977	35.57	0.00371108	40.57	0.00605851	39.14
0.000801362	35.57	0.00339109	40.57	0.00935691	44.43
-0.00253185	33.57	-0.00382332	43.57	0.00448572	41.57
-0.00682616	28.29	0.00256696	40.14	-0.00662169	41.43
0.00350196	34.86	0.0102412	42	-0.000392763	38.29
-0.00983458	34.86	0.00389712	42	-0.00104227	38.29
0.00382663	35.43	-0.00408497	40.43	0.00371815	40
-0.00517463	35.43	-0.00673639	41.57	0.0136272	40.71
-0.0134714	33.43	-0.00440552	41.57	0.000312881	41.29
-0.0100519	35.43	-0.0033008	42.14	-0.00181092	41
-0.00603233	35.43	-0.00684512	42.14	-0.00315067	37.71
-0.00583437	31.71	-0.00912179	43.43	0.0037521	41.57
-0.00653044	35	0.00154542	41.86	0.00191178	39.57
-0.0132347	30.57	0.00633583	43.71	0.00398465	39.43
-0.0020587	36.29	-0.0046647	42.86	0.0108761	41.43
-0.00547811	32.43	-0.00521208	41.86	0.00672159	39.43
-0.00919959	31.14	0.0102148	40.57	0.00355939	40.86
-0.0183151	31.29	-0.000342859	38.43	0.00408683	40.86
-0.012031	31.43	-0.0013426	40	0.00518961	38.86
-0.00285112	34.29	-0.00417266	40.43	0.00183478	41.14
0.00234293	35.43	0.0121257	43.29	-0.000394251	43.86
				0.00649454	38.43
				2.07148e-05	40.43
				0.00435254	37.86
				0.0022218	38
				-0.0104817	41.43
				0.00637513	43.57
				-0.00394638	41
				0.00321223	40.57
				0.00737317	42.29
				0.00695819	40.86
				0.00506112	41.86
				-0.00313361	41.14
				0.005535	44.71
				0.00788599	40.71
				0.00291948	40.29
				0.00342157	42
				0.00340809	44.14
				-0.000625732	44.29
				0.00287999	43.14
				0.00249287	40.86
				0.000571395	44.43
				0.00720697	44.14
				-0.00332006	39.29
				0.00176871	40.86
				0.00324628	38.86
				0.00380197	39.71
				0.000426907	40.86
				0.00460507	39.14
				0.000846918	42.86
				-0.00184091	41.29
				-0.0032019	42.29
				0.0138743	39.43
				0.0033731	40.43
				-0.000585328	38.14
				0.00209702	40.14
				0.00203557	40.71
				0.00231139	43.14
				0.000908681	39.57
				0.00231644	42.29
				0.00261339	38.29
				0.00422061	42.86
				-0.000942881	39.71
				0.00950179	40.43
				-0.0118092	44.14
				0.00187267	39.29
				-0.000483485	40.86
				0.00288188	41.86
				0.00377645	42.57
				-0.00892027	44.43
				-0.00266104	39.43
				-0.0229347	40.29
				-0.00222422	43.71
				0.00217922	42
				0.00124074	41
				-0.00704032	40.86
				-0.00778059	43.43
				-0.00103613	41.14
				0.00137863	40.29
				-0.00623102	43.57
				-0.00245301	37.43
				-0.00132364	39.14
				0.00594019	39.43
				-0.00021901	41.71
				0.0039997	40.29
				0.00767884	40.43
				-0.000743269	39.43
				-0.00489835	41.29
				-0.00171697	39.43
				0.00797101	41.57
				-0.00466369	39.29
				-0.000436273	37.71
				-0.000109068	37.71
				0.000307267	41.14
				-0.00400479	39.29
				0.00435277	43.71
				0.00577008	42
				-0.00230207	39.43
				0.0047373	39
				0.00942298	41.43
				0.00365298	41.71
				0.00157221	42.43
				-0.0094483	43.86
				0.00388688	38.43
				0.0034487	42.43
				0.00059122	40.43
				0.00332823	41.71
				0.000726735	40.29
				0.00291776	39.14
				0.00580797	41.29
				0.000338897	41.43
				0.00398531	39.86
				-0.00283229	40.86
				-0.00790553	42.57
				-0.00524512	40.57
				-0.0232156	40.71
				-0.00432857	39.57
				3.82102e-05	40.71
				0.000140175	41.43
				-0.0057218	43
				0.00502737	41.71
				-0.000734705	40.86
				-0.00346924	41.86
				-0.00294028	39
				0.00240334	42.86
				0.00208023	40.29
				0.00603171	39.29
				-0.00364661	40.43
				-0.00521113	38.14
				-0.00146572	37.57
				-3.95816e-05	40.43
				-0.00236663	41
				0.00388018	41
				0.00580462	41.14
				0.00142381	40.57
				0.00219421	38
				-0.00179457	39.29
				-0.00163586	38
				-0.000578845	39
				-0.00407524	42
				0.00120469	41.29
				0.0078907	38.14
				-0.0015331	38.14
				0.0129893	41.29
				0.00464449	42.71
				-0.0011321	39.71
				0.00517846	39.86
				0.00203981	40.86
				0.00373217	44
				0.00570856	43.86
				0.00390022	38.86
				0.00661888	42.43
				0.00266366	38.86
				0.0159978	43.43
				0.00312689	42
				0.00737194	41.43
				0.00728361	41.14
				0.00050208	40.43
				0.00275323	42.57
				-0.00263111	38.57
				0.00316	41.71
				0.00773867	39.71
				0.0090353	42.14
				0.00222097	38.43
				0.000947578	40.86
				-0.000109698	39.71
				-0.000819758	43.57
				-0.00399114	42
				0.00612276	41.43
				0.00528686	41.29
				-0.00258358	43.86
				-0.00263105	40.57
				-0.000751974	37.86
				-0.00139474	37.86
				-0.0038651	41
				0.00967935	41.43
				0.00226175	42
				0.00134744	41.43
				0.00533466	39.14
				-0.000235777	40.29
				0.00868091	41.71
				0.00316756	44.29
				0.00581918	41.14
				-0.00635062	39.86
				0.00124726	39.43
				0.00766475	44
				0.00326318	41.57
				0.0103604	41
				0.0136102	41.29
				0.00212383	42.29
				0.00336683	40.71
				0.00509404	41.29
				0.000975586	42.29
				-0.000509599	40.43
				-0.0035451	43
				0.0081962	40.57
				-0.00266462	40
				0.00471066	40.57
				-0.00179519	40.86
				-0.00469779	40.14
				-0.00907337	42
				-0.00550709	40.29
				0.0026614	41
				-0.00259407	39.14
				0.00129872	39
				-0.00919641	38.86
				0.00221987	40.57
				-0.0018094	38.29
				0.00154836	43
				0.00193867	43.71
				0.00558301	41.43
				-0.00592618	39.14
				0.000913619	44.14
				0.00608514	42.71
				-0.00157857	39
				0.00427324	40.43
				-0.00166333	41.29
				0.00107407	42.71
				0.00122093	41.86
				0.00580987	43.29
				-0.00134928	39.14
				0.00356027	39
				-0.00375709	40.71
				0.00184615	42.14
				0.00266549	40
				0.0012574	39.71
				0.00967285	39.14
				0.0115679	41.57
				-0.00266595	40.29
				-0.000460056	41.57
				0.00167751	43.57
				0.00265645	41
				0.00211978	42
				0.000345984	41.86
				0.000901225	42.86
				-0.000392065	43.57
				-0.00377913	41.71
				-0.007492	41.43
				0.00552947	39.86
				-0.00286181	39
				-0.000513416	42
				0.00394335	42
				-0.00285169	39.71
				0.00770707	40.29
				-0.0108839	38.57
				-0.00176833	41.86
				0.00629795	43.57
				-0.000881987	39.57
				0.00828207	39.71
				0.000358282	40.57
				-0.00180637	40
				0.0027186	39.43
				0.00439698	41.57
				-0.000839366	39.14
				-0.0114694	39.29
				0.00265367	42.43
				-0.00447475	40.57
				0.00356272	39.57
				0.00223046	43.86
				0.00961323	41.57
				-0.00515544	41.57
				0.0086103	42.57
				0.0016003	38.14
				-0.000289741	39.29
				-0.0143692	43.29
				0.00479586	40.86
				0.0035435	39.71
				0.0164251	39.57
				0.00395854	43
				0.0038315	42.43
				0.000823693	43
				0.0053979	38.43
				0.00130048	38.86
				0.00476063	40.29
				0.00644028	40.86
				-0.0047702	42
				0.0086241	43.29
				0.0117493	40.43
				0.00308249	40.57
				0.0120021	42
				0.00131108	40.43
				-0.00266818	41.86
				0.00297576	42.86
				0.00814327	42.71
				-0.0071784	40.86
				0.00872218	41.57
				0.0064915	40.57
				0.00124959	44.14
				0.00994224	41.86
				0.00333202	42.86
				-7.02789e-06	43
				-0.00619297	41.29
				0.00484033	43.57
				0.00704546	43.29
				0.00186872	42.14
				0.0103903	42
				-0.00349035	42
				-0.017334	42.14
				-0.00774242	40.57
				0.00321068	43
				0.00246563	43.86
				0.00033711	44
				-0.00596709	44.29
				-0.000549162	40.71
				-0.00176361	42.57
				0.0153598	42.43
				0.00153234	42.57
				0.000620505	40.57
				-0.00194367	41.57
				0.00808518	40.86
				-0.00944753	42.71
				0.00947744	40.71
				-0.00170018	43.29
				0.00856165	40.86
				-0.00304766	42.71
				0.00934642	43.43
				-0.00700851	42.14
				0.00726241	44.29
				0.00569387	43.71
				0.00175127	40.71
				-0.000261057	44
				0.00367848	41.71
				0.017193	42.43
				-0.00058373	41.71
				0.00742894	43
				-0.0209163	43.71
				-0.0190033	42.57
				0.00984343	42.14
				0.0128832	43.43
				0.00677377	40.71
				-0.0108345	43.71
				-0.00219677	40.29
				0.000666011	42.43
				-0.000316444	42.29
				0.00831184	43.29
				0.00929723	40.14
				0.00380785	43.43
				0.00177738	42.43
				-0.00658768	40.57
				0.00505716	43.43
				0.00513855	39.71
				0.0014137	40.71
				-0.0050292	39.57
				-0.00228346	43.29
				-0.00188869	43.29
				0.00128308	41.86
				0.00249022	41.29
				0.00791892	43.43
				-0.00236393	42.57
				0.00313456	41.57
				0.00554334	40.71
				0.00196842	44.71
				0.00714263	43.29
				-0.0015445	43.57
				-0.00804499	43.14
				0.00226361	41.57
				-0.00281296	41.14
				0.00175032	40.86
				0.00326501	41.86
				0.000900108	42
				0.00293571	38.57
				-0.00781201	42
				-0.011388	43.86
				0.00049522	43.71
				0.000186284	43
				0.00027978	41
				0.00839671	44
				0.00499666	43.14
				-0.0184762	43
				0.00788384	43.43
				-0.0144465	43.29
				-0.000116836	43.29
				-0.00603664	41.43
				-0.0141633	44.43
				0.00333179	41.43
				0.000232691	41.29
				-0.00311069	42.43
				-0.0038265	43.86
				-0.0016992	43.86
				0.00293099	44.43
				0.00172212	42.71
				0.0130375	44.71
				0.00211063	42.14
				0.00205268	41.29
				-0.000247519	43.57
				-0.00247813	43.86
				0.00805446	41.14
				0.00134352	42
				0.0173773	40.14
				0.00629711	43.86
				-0.00883511	43
				-0.000157727	38.29
				0.00459649	42
				-0.00182248	39.71
				-0.0198282	40.86
				0.00952039	44.43

## Sheet: Figure4
t-test: Regional average controllability (Preterm at TEA vs Term)				z-test: Regional average controllability development (Preterm at TEA vs Term)					Preterm			Term
0				0					Average controllability correlation with age	Regional average controllability		Average controllability correlation with age	Regional average controllability
-3.0246				0					0.0279949	0.0023065		0.0697523	0.00223086
0				-2.09229					0.0622299	0.00454877		-0.0482716	-0.00264065
0				-2.58267					0.26272	0.00369335		0.229848	0.00169895
0				2.17539					0.320389	0.00389173		0.0964225	0.000437073
0				1.89436					-0.272639	0.00135718		0.0574556	-0.00242469
0				-1.79796					-0.238872	0.00128006		-0.0344528	-0.000337174
0				0					0.227151	0.00269751		0.131767	-0.00121781
0				0					0.310771	0.000807268		0.4671	0.00551753
0				0					-0.18131	0.00107486		-0.133221	-0.00253166
-6.81018				0					-0.110841	0.00113249		-0.125195	0.00195061
-5.74892				0					-0.161604	0.00224447		0.0997276	-0.00806298
-8.82806				0					-0.0371895	0.00173916		-0.0948829	-0.00702335
-4.97361				0					-0.0107626	0.00368663		-0.0212723	-0.0123344
-3.36532				0					0.126762	0.00251514		-0.0147454	-0.00689121
-2.53309				0					-0.121486	0.000823876		-0.108254	-0.00450746
-6.17907				1.91009					-0.146328	0.000851605		-0.110299	-0.00333409
-5.55629				0					-0.240778	0.0010959		-0.0165057	-0.00493241
-3.89717				0					-0.130039	0.00105012		-0.0165421	-0.00614751
-3.62529				0					0.166942	0.00367595		0.182325	-0.00304948
5.29069				0					0.0122872	0.0025336		-0.0546209	-0.00434873
9.54028				3.0613					0.35002	-0.000885422		0.400229	0.00867921
0				0					0.0901113	-0.0020597		0.37448	0.0148192
0				0					0.048494	0.00201159		-0.0971029	-0.000179316
0				3.02114					-0.0183846	0.00178234		-0.154544	-0.000501617
0				0					-0.370031	0.000484244		-0.168296	-0.00248053
0				2.12587					-0.370096	0.000161826		-0.338454	-0.00288189
0				2.17017					-0.266735	0.00057263		0.211561	0.00181205
-5.33482				0					-0.272017	-0.000684299		0.216768	0.00379009
-2.57375				0					0.164258	0.0015614		0.178978	-0.00608577
0				0					0.0842377	0.000858372		0.0439633	-0.00317136
0				0					0.0965214	-0.000309548		0.183475	-0.000521658
0				0					-0.0886852	-0.000708211		0.0099338	-0.00176172
0				0					-0.0381204	2.87996e-05		0.138747	-0.00122179
0				0					-0.0583511	-4.58829e-05		0.150823	-0.00207978
0				0					-0.133899	-0.000839523		0.0422229	0.000758395
2.29668				0					-0.177448	-0.00084002		0.0484967	0.000869775
3.13977				0					0.186063	0.00116407		0.120291	0.00493901
0				-2.77207					0.190108	0.00079932		0.11157	0.00635538
0				-1.92686					0.342068	0.00125628		0.142065	0.00207521
0				-1.9689					0.242809	0.00197127		0.0111089	0.00012996
3.66076				-1.7551					0.247889	0.000384723		0.0412208	0.000709937
0				0					0.221917	-0.000519264		-0.136122	0.00424666
2.64078				2.32021					0.0162908	0.00143259		0.157705	-0.001361
-3.16963				0					-0.289787	-0.000180997		-0.175529	0.00452766
-3.71481				0					-0.167039	0.00236047		0.0976075	-0.00381828
0				0					-0.206227	0.00246733		-0.18178	-0.00434234
0				0					0.172562	0.000986657		0.128648	0.0038898
-2.40221				1.73408					0.147107	0.00165037		0.172957	0.00125704
-2.70884				1.98957					0.134844	0.00401965		0.344015	-0.000612002
0				0					0.0196222	0.00296131		0.250381	-0.00201996
0				0					0.33031	0.00236914		0.298449	0.00550468
0				0					0.25912	0.00215951		0.271424	0.00213002
0				0					-0.0656761	0.000661049		0.063152	0.000406584
0				0					0.0458286	0.000201785		0.205643	0.00269702
0				0					0.0874885	0.00193569		0.086216	0.000953007
0				0					0.0536166	0.00192205		-0.194991	0.000964994
-2.61484				0					-0.00517667	0.00205227		0.122885	0.00195115
0				0					-0.0380342	0.00345277		0.0403649	-0.00207732
-2.91749				0					0.0432256	0.00123792		-0.0911721	0.00323609
2.34068				0					0.148914	0.00394183		-0.000887327	-0.000609586
5.69752				0					0.036973	-0.000326198		0.0128881	0.0029641
-2.60658				0					-0.0906402	-0.00114781		0.160245	0.00450323
-2.79642				0					-0.024434	0.000739768		-0.134257	-0.00167829
0				0					-0.0659978	0.000535116		0.114133	-0.00254708
0				0					0.115481	0.000148054		0.113511	0.00103152
-3.94651				0					0.0815122	-0.000103101		0.146648	0.00256943
0				0					0.19035	0.00301039		0.0886789	-0.00306862
-4.91841				0					0.0719123	0.00173353		0.00174856	-0.000417887
-3.39425				0					-0.0654142	0.00502282		0.110741	-0.00719945
0				-2.59869					-0.199913	0.00234968		-0.131371	-0.0061135
0				0					0.322237	0.000858253		0.206142	0.0019527
-4.13566				0					0.0746941	0.000454956		0.142944	0.00281748
-3.52531				0					0.057007	0.00117076		0.12257	-0.00476314
0				0					0.0149354	0.00164676		0.041054	-0.00486142
-3.34579				0					0.0435909	-0.000264703		0.178256	-0.00166354
-3.20346				-2.85271					-0.207161	-0.000137855		-0.0648858	-0.00287691
0				0					0.351192	0.00161976		0.197209	-0.00426938
0				0					0.203224	0.000803069		0.225738	-0.000469096
0				0					0.0976937	7.19743e-05		-0.104773	-0.000393322
-6.69491				0					0.0345169	-7.51395e-05		1.28049e-05	-0.000214145
-4.97517				0					-0.106182	0.00200814		0.0193323	-0.0078166
-4.43962				1.83654					-0.138362	0.00150191		0.0732116	-0.00494636
0				1.69395					-0.231849	0.00233269		-0.0392453	-0.00452923
-4.02264				0					-0.214428	0.00140482		-0.0551502	-0.0015544
-3.16481				0					0.110762	0.00186388		0.108422	-0.00628326
-2.53375				0					0.0316304	0.00151307		0.161503	-0.00413211
0				0					0.0589809	0.00371495		0.132923	-0.000424968
-3.22431				0					0.0306528	0.00333109		0.018435	0.000616045
-5.21223				0					0.0472279	0.00209088		0.000955862	-0.00361751
									0.00329944	0.0030231		-0.185137	-0.00566682

## Sheet: Figure5-boxplot
Whole-brain control energy
Preterm									Term
Visual	Somatomotor	Dorsal Attention	Ventral Attention	Limbic	Frontoparietal	Default Mode	Subcortical		Visual	Somatomotor	Dorsal Attention	Ventral Attention	Limbic	Frontoparietal	Default Mode	Subcortical
13.1453	39.9609	30.7553	13.6147	25.1916	22.5793	19.7328	33.5528		19.643	48.0674	28.242	5.75464	21.8369	10.6538	30.422	33.4661
16.5567	52.1922	22.054	7.91057	14.4131	17.0795	30.5946	35.2528		14.9467	45.0733	24.3389	9.14686	15.0295	19.2632	19.5052	34.3903
15.8464	48.8187	22.6655	8.3236	16.8299	16.2493	20.7821	30.6763		15.8971	39.6806	23.2015	7.75271	14.3267	10.8089	22.2565	26.7404
17.9789	41.7384	27.6239	8.75936	17.8862	17.4677	26.4253	31.0453		19.6988	51.6291	25.9758	9.69514	19.7882	16.4483	25.7932	26.879
19.2839	51.6334	26.097	8.50001	18.8442	18.9208	26.0371	27.3777		18.5467	37.4358	28.5786	6.17874	20.6633	12.1602	18.4301	32.5529
16.0934	46.7216	28.0051	14.2869	15.3449	24.2052	23.0416	32.5422		13.8798	35.5851	17.791	6.24223	16.2794	12.3518	20.0515	22.2687
14.0608	41.5477	28.5382	10.3705	14.7324	24.5154	21.9709	30.3411		15.1485	39.4034	24.9394	7.76965	21.3548	16.4825	24.4657	31.4023
13.8802	41.7378	27.3843	9.8222	18.2743	25.8528	23.7671	25.2788		12.9482	38.5308	19.642	7.15669	15.884	12.8397	24.1334	23.8562
14.042	50.1676	31.9117	10.1319	20.5097	18.839	22.7613	28.5148		21.4356	51.0787	25.8223	8.19099	19.8658	11.4521	25.4199	29.9256
14.0859	47.9844	27.2141	9.16178	14.0972	14.6171	29.657	31.2661		15.8019	43.2217	19.715	8.08142	17.5551	11.8226	19.7075	27.3881
16.3632	42.6572	16.3476	9.47857	14.3237	14.3698	23.1273	22.2641		17.6817	33.5275	19.8284	6.95114	12.8935	10.0921	21.3774	30.5194
13.4784	42.0082	26.0095	9.72203	19.8991	16.0449	23.8615	28.597		14.3009	45.4776	27.7896	8.70726	19.0222	15.7222	21.8624	25.7962
12.7885	48.5462	25.9633	5.91581	13.9777	11.3726	15.791	23.6214		16.6443	35.6144	23.4316	9.24839	18.3865	12.2835	24.8574	29.7441
21.4252	37.6992	20.9423	8.09085	14.4502	15.9739	22.1838	32.7908		15.4778	50.0123	24.155	11.4643	15.2847	14.8632	22.1511	25.9213
19.8105	43.0842	24.4795	13.1043	16.0408	15.5018	30.4488	23.0985		12.603	34.9669	27.2251	5.2241	21.0427	15.4465	20.373	27.4449
13.7646	50.3722	18.2724	6.38096	15.7156	16.0866	16.4397	25.7422		17.6466	38.1768	24.6363	12.3714	18.9349	17.0647	19.1802	34.9953
16.9615	41.0177	27.659	6.82353	13.4877	12.7208	20.9243	31.5007		16.2883	45.9548	30.1888	7.0323	18.2481	21.2274	25.0479	29.8698
14.134	38.6582	26.1384	9.21211	20.5181	21.8771	31.2118	38.4466		16.4591	41.8244	25.018	10.5828	20.1361	15.8613	23.9609	26.6897
16.2825	51.4435	27.7911	13.0786	18.8761	22.7977	31.1452	41.3258		16.4968	34.4679	26.5869	6.64944	16.2593	12.3595	18.694	35.1903
14.8217	45.7798	23.5849	9.27943	15.2992	16.625	18.6334	30.1162		14.5091	38.8202	21.4205	6.50792	18.2053	15.1929	27.9393	33.1802
17.3001	46.7589	31.1782	7.81771	18.4638	15.4573	24.2944	27.0235		20.1621	45.1705	30.9428	7.16712	17.4313	14.9196	21.8639	27.5304
12.8763	39.2356	16.7052	7.35002	15.6956	16.3614	21.5351	31.9047		15.2567	41.3429	26.2608	6.14419	14.724	14.7531	22.7026	31.1851
13.1642	53.5568	24.2597	9.64424	19.8484	18.6278	29.3197	30.3992		12.1287	38.6601	23.5206	7.50723	17.4371	16.6764	19.0216	22.053
16.096	43.1941	22.7794	8.67556	17.8318	14.1755	23.6194	27.1134		12.4398	41.3501	20.765	6.70594	16.0948	12.8734	19.1754	26.5465
16.1439	39.5789	21.3029	10.6139	12.8515	18.1888	18.9803	19.6883		21.9992	44.6287	18.7756	6.46154	16.0353	15.3409	17.8065	29.8517
13.5496	57.642	23.2484	12.0998	11.8045	22.2192	18.4144	28.5942		18.9685	35.4278	26.3345	6.6201	18.0653	11.7075	22.2137	26.4654
16.8766	41.256	21.3013	6.52431	22.2983	17.8977	20.7921	25.8102		17.535	40.0019	19.8311	8.63246	17.8477	14.0901	24.7206	34.1123
16.6984	46.3956	27.0303	6.00717	23.4783	21.0787	30.2955	30.3761		14.3639	32.0388	19.1328	5.88013	14.4243	13.8256	17.3456	23.4014
13.4367	41.0269	17.1085	10.7446	15.4057	19.4982	18.3822	36.3211		14.6364	33.6729	22.7287	5.93758	14.3276	9.39751	16.9149	27.9237
16.5423	47.4271	21.8785	10.3488	17.6832	25.351	25.7075	36.9167		16.4143	40.5318	21.6218	8.80495	14.6856	19.3059	19.973	24.6512
16.4377	49.0369	25.3246	9.90678	15.6344	16.8617	17.349	34.7155		17.43	34.4999	26.3805	9.88358	19.1859	10.6569	24.0353	32.3888
15.6482	51.5853	24.1175	7.9194	14.5765	15.4053	20.9566	33.8987		17.9979	41.7384	24.0093	12.539	15.7221	17.9228	23.1525	35.3594
17.4138	45.4372	28.3484	7.85234	17.3542	16.8468	21.7354	28.8624		13.7232	38.7089	18.4933	9.40877	16.2954	14.8694	21.4241	29.2486
22.3342	52.2216	21.5768	10.9486	15.3936	27.6175	21.8378	38.3143		15.8329	44.4575	25.326	6.85336	16.0948	13.6742	21.8298	24.8155
14.4421	45.5419	14.8473	9.89456	11.5255	15.3432	17.7793	29.2339		14.4213	38.7473	20.3377	7.06304	14.5498	12.2177	17.9303	28.5578
15.147	43.0942	18.9976	10.6571	20.3244	19.6337	25.8999	29.4903		18.4207	41.6689	28.8223	5.78872	19.0763	10.6931	22.2482	28.6005
16.3015	47.0656	12.9761	8.66991	14.4686	22.9025	21.1657	33.4942		15.2874	43.7638	22.6453	7.18539	17.7199	15.4172	23.8586	23.6545
14.3259	59.3519	21.2605	10.3862	14.4695	17.1922	18.9621	25.408		15.6849	42.3737	22.7695	6.7296	18.2636	11.5316	22.217	25.151
19.1755	40.4182	18.1482	11.7211	15.8945	18.3099	23.5626	24.8532		16.5967	38.3615	24.8932	6.69187	16.0369	9.80084	18.4558	26.4737
19.7338	36.0695	18.2167	9.49923	14.0235	19.9416	20.6328	21.001		15.0019	39.5748	18.6584	6.13532	17.8973	14.8843	19.6659	28.1068
18.7712	43.8575	19.2932	13.9424	18.4709	21.4766	22.8112	26.7917		15.5298	45.2557	26.6777	6.74584	16.545	13.0655	18.3477	24.602
19.6041	47.8351	22.3511	7.94839	13.7641	19.0393	24.9658	28.4433		18.1018	39.0717	26.3668	7.1551	18.0224	11.9676	27.6542	27.2999
15.2596	47.9936	28.4512	9.36045	17.0202	19.6043	25.757	23.1963		16.8666	46.17	33.9163	9.19855	18.7864	19.8711	23.9303	27.3148
14.5224	44.6021	16.0617	5.94699	18.9857	12.4001	22.7258	25.531		19.5456	43.7714	31.0193	9.82499	19.9568	15.6142	22.1412	33.5789
21.4347	44.2646	23.0012	7.69395	17.5343	15.8603	26.0132	25.6775		22.9591	42.7999	30.6369	8.55585	16.8389	12.3952	22.62	27.797
16.2896	45.9003	24.5133	8.29754	17.3858	13.6158	17.5362	28.0798		19.7473	40.099	26.2222	9.78614	17.9002	15.1437	20.8272	27.8549
17.6604	47.0003	16.7417	8.67674	13.4543	24.8791	31.4587	31.4305		17.7498	32.3235	28.4843	8.35702	17.8658	10.8923	25.2153	20.9451
14.0958	45.4791	24.9944	10.1278	18.5127	24.9448	22.003	26.8416		20.3263	39.9585	16.6414	11.5092	13.7961	14.2722	18.6486	29.8641
13.766	49.2107	25.4755	7.25614	16.9935	20.0405	22.014	28.2374		16.8655	52.6301	25.7659	8.88207	15.604	13.1575	20.9943	32.2067
18.0289	47.8786	24.2291	6.33911	15.5048	17.275	21.7077	28.1766		14.2468	39.0163	23.295	11.3712	14.3072	14.9721	22.6421	39.6471
15.3751	55.2201	26.5522	8.64404	17.9789	12.9566	27.7478	39.4058		15.9161	54.0758	32.3991	7.48559	16.8868	16.7688	26.4243	36.613
17.6434	48.0376	27.8346	9.52294	15.5977	20.9762	30.3745	29.3249		16.417	49.2855	29.604	6.13516	16.2059	21.6126	26.9443	29.2107
25.1184	51.1757	28.8797	9.72591	16.9404	19.1707	21.3709	29.995		16.6692	44.7514	31.9748	7.24459	19.6363	10.7028	20.9909	31.2027
18.0802	48.9184	24.0732	6.94315	20.7332	21.0496	24.4215	33.6114		15.0868	38.4748	25.6643	7.48726	14.1636	11.6993	21.5152	21.0042
16.2392	57.3697	25.9431	9.9291	17.4573	15.5461	19.9277	31.6454		16.1541	45.9522	22.1289	9.74093	19.1563	12.8312	23.7543	27.8405
15.6985	42.1073	26.166	6.97667	15.6297	18.3094	19.1204	26.0716		15.5846	44.8707	31.3355	9.64271	17.8377	14.5414	26.5309	36.6774
15.3711	46.5007	23.6379	8.16097	17.0257	20.0435	21.5821	31.7423		14.5363	35.9667	24.3385	9.19931	13.4295	16.3336	15.7967	32.5576
14.5927	46.151	23.204	12.0848	20.4619	16.8613	26.077	35.633		16.8271	42.6713	29.1811	9.32599	12.9153	14.7917	17.5083	29.5617
16.943	40.4413	15.0453	9.65498	12.3416	18.161	15.2266	25.9605		17.7064	45.5218	27.1908	8.9093	16.639	15.1763	20.5347	29.9202
17.7867	49.3828	28.6811	6.47007	20.4779	17.332	22.9774	32.1725		17.5862	39.3985	25.1909	6.98629	15.0217	12.2575	20.4093	28.5489
13.0932	38.2063	23.0315	7.11727	17.8582	15.5022	22.5104	33.9896		17.0058	50.9097	25.4692	7.45175	17.1028	17.8871	23.8681	27.3466
21.9826	46.4555	23.1103	8.13945	19.9125	21.6172	25.6502	28.6693		18.2148	46.2482	33.9865	8.67031	16.5469	11.1142	23.9317	32.5716
19.0123	50.3711	26.5006	12.0045	12.6702	17.9536	23.0331	37.1654		17.1863	36.882	25.6574	6.55235	15.7688	19.2835	24.1218	41.2779
13.4875	45.3242	19.8547	11.6227	19.792	17.2452	23.3697	30.6435		17.518	44.1357	27.1602	10.229	16.6316	11.7924	32.2087	26.7531
14.7732	44.1786	22.8308	8.97504	15.6612	14.9147	22.7876	32.6824		20.5098	41.7977	21.9391	7.10533	18.8564	12.558	23.8339	30.0176
13.6415	38.0073	22.8233	6.61818	12.7709	12.2621	26.9902	25.1433		19.5807	47.206	26.4578	9.67968	17.5336	17.3587	22.2484	23.2115
17.1229	54.9007	20.6087	10.3334	16.5841	11.2764	29.8224	29.2427		16.2026	38.9937	23.5397	7.75692	15.6606	12.8784	19.2189	24.8562
15.3487	35.0987	19.3831	10.2572	15.9969	13.5003	16.7449	24.1872		20.9987	39.8513	30.2811	6.22982	17.4271	11.2251	21.7655	26.7267
17.3988	42.9939	20.0714	6.69445	12.4888	15.9105	17.9209	37.9997		15.689	44.4493	21.2658	5.81647	17.6336	15.3196	28.8927	21.8002
23.8251	48.4516	26.2327	7.91271	16.7922	18.401	26.1439	32.4599		16.3659	41.8238	25.3216	8.71451	19.206	10.0996	20.5274	31.8929
19.8121	39.8089	26.8788	7.78956	17.6366	15.3433	26.0736	31.6264		15.7047	38.715	22.3623	6.18942	16.4863	13.0839	21.9756	27.1969
17.6326	40.796	20.4577	8.35502	21.9455	11.8032	33.8456	33.265		18.0326	49.56	31.295	6.1183	20.3188	20.5687	21.7817	22.7211
									20.6465	44.746	25.448	6.17929	20.0134	13.5379	26.1408	26.7736
									19.2495	35.9176	30.1954	6.1144	16.044	10.8282	18.5298	27.8991
									17.7497	40.3436	28.2445	5.60109	16.3421	14.911	25.5773	25.9585
									16.3863	45.3612	28.4657	7.23377	15.0602	16.924	22.8428	26.0093
									17.5081	45.7683	34.018	11.6766	18.4393	16.6342	25.2569	27.5589
									17.7536	37.0093	26.8767	5.75909	18.3575	13.0021	21.8152	27.7488
									16.3416	35.8533	25.9687	7.62186	18.2908	12.4723	28.1544	28.8218
									16.4685	38.0341	27.898	5.38325	22.5637	12.0622	20.0746	33.3284
									17.4164	42.4004	27.2596	7.8293	13.3667	17.8385	20.1116	25.3195
									17.7549	40.1369	33.1906	5.93199	25.3088	11.7056	21.7288	29.8987
									17.4247	44.3386	33.3193	7.67552	15.6487	12.58	21.3681	27.2793
									14.8803	43.4586	29.6431	9.56248	18.576	17.8267	19.6764	25.5805
									13.8847	53.5526	33.5676	6.31312	18.768	9.72861	23.1252	30.9553
									20.3944	37.8403	32.9348	7.06134	21.7461	15.0036	23.8855	33.3127
									14.9191	42.7173	28.3813	7.39816	18.6887	12.6919	19.121	32.5975
									16.5138	51.2973	35.666	7.41828	16.7437	15.133	20.6013	28.192
									21.5297	45.8095	25.7916	9.30246	18.3299	12.268	26.7788	29.8393
									20.8713	45.7599	19.3808	11.0978	17.2198	29.3942	20.3091	21.6383
									15.0978	40.9779	23.3754	12.4151	13.4328	20.0386	28.3402	26.6828
									13.5435	40.6358	22.369	8.4357	20.4776	14.9878	22.7095	24.2226
									20.075	48.4117	22.2318	7.25422	16.9184	16.9006	21.7426	33.9427
									19.43	39.6949	18.1674	10.4056	15.2864	16.3968	25.678	27.1974
									17.2349	38.7999	22.054	6.92168	22.7213	17.078	24.4027	27.3765
									16.2056	51.8628	24.1457	5.62887	20.8609	13.1538	25.019	24.6973
									20.1623	27.9751	26.8936	6.67211	17.4905	14.2269	21.1789	32.1715
									16.3516	42.5539	22.612	6.21272	17.9378	10.8914	21.063	28.4104
									18.0914	34.8597	17.8018	6.6238	14.8052	10.0348	17.8171	27.6609
									13.9877	42.2673	34.622	7.86293	17.3209	18.6573	16.889	35.6155
									16.2643	44.0707	29.054	6.91385	14.3064	11.9131	22.3456	29.3862
									14.1621	44.3269	24.0514	6.8216	19.7661	15.3691	22.0235	24.9723
									17.3082	43.3082	32.7541	8.91738	15.7823	17.8331	32.003	27.5562
									16.6863	49.737	27.7963	8.70361	18.5475	11.732	23.7233	27.1116
									15.2729	34.1055	23.3065	7.95512	15.8744	10.9031	19.1224	23.186
									14.7604	45.6458	32.7486	6.85322	14.1267	14.0876	21.2772	24.7738
									14.2977	46.605	28.0759	8.11811	20.3979	14.8617	19.2138	32.4511
									13.6135	40.4023	24.0601	6.67642	16.6516	12.4716	20.8768	36.3948
									15.2073	49.409	25.3189	10.2992	14.2647	12.4718	19.0897	34.7881
									14.644	40.8873	24.5628	8.56035	21.6583	13.6715	22.284	29.4597
									19.8092	33.3611	25.6969	7.26492	17.8254	14.1621	28.302	36.1842
									21.337	36.7234	32.9527	6.75405	19.5204	14.2752	19.4309	20.0186
									14.858	44.7913	30.342	7.12859	20.2722	14.9185	19.1046	26.8884
									14.1004	46.1934	33.5047	8.65397	21.7064	17.0219	29.0783	30.7103
									14.5367	41.3724	29.3744	7.04764	16.864	22.1075	21.6678	31.3552
									18.2879	39.5754	28.1652	7.65937	14.8894	12.9195	24.2262	19.4328
									13.2378	39.9428	17.4385	11.1124	22.2652	14.4327	26.2576	28.3327
									18.2345	32.7248	31.8733	7.47107	15.4066	20.1588	18.9221	35.0785
									16.6784	41.41	24.3203	8.09362	18.9332	17.5394	24.8041	28.5841
									22.0286	53.0217	32.1124	8.58594	15.5742	12.9456	23.9006	29.4276
									18.0058	38.1479	29.2776	6.59798	20.8324	22.1607	29.9796	32.4065
									21.5847	38.7573	25.1465	5.92811	14.5967	18.325	32.8692	29.625
									17.3071	44.2883	23.0358	8.58058	16.3574	14.8536	22.456	24.192
									39.2584	59.9452	53.6916	33.8252	47.6009	38.411	56.8656	59.0584
									16.2545	50.689	25.7936	6.22509	18.0546	13.3415	32.6864	31.4683
									16.9582	49.1942	36.3718	7.57032	17.8161	15.188	25.4463	30.2721
									13.8988	52.8485	30.3848	6.08156	20.5463	17.2299	26.1184	29.652
									12.7823	39.7755	23.207	7.17302	20.7142	16.0598	14.5621	32.5544
									15.2906	52.0221	36.1182	6.57064	21.9775	20.7713	29.738	27.0417
									16.8781	43.5258	33.5685	6.49802	18.5389	17.7737	22.0595	26.9048
									18.1493	48.9843	27.537	6.73246	16.0897	11.8993	17.3734	30.8673
									14.6217	42.8605	23.6496	7.72697	14.9817	12.0284	28.4596	25.9878
									13.1081	33.0341	22.266	6.48712	15.5753	9.44706	15.4909	30.3853
									13.333	42.694	23.6153	7.97979	18.1374	16.5333	22.6748	28.9863
									15.7198	38.4238	22.3113	8.05548	16.4869	10.6948	17.8731	22.4242
									19.7205	47.9448	26.8598	6.73923	15.2441	13.7871	20.6944	30.9005
									14.4521	42.3774	21.6252	8.37699	16.3583	21.9572	24.1503	28.921
									15.2793	52.2459	28.6511	8.32923	15.3525	17.0757	26.0426	32.5978
									17.087	40.8978	29.6936	6.4566	19.6024	14.5336	22.9329	25.9437
									20.2377	40.944	35.7965	5.76949	14.5225	18.204	19.8988	30.0843
									16.6042	36.584	30.3377	6.54755	13.732	16.5636	17.6615	27.4349
									17.1515	39.5066	28.1416	6.45885	17.3194	11.9855	23.7683	18.8308
									16.8926	43.8982	30.8929	5.31898	16.7545	11.0576	23.6415	24.2582
									17.9242	42.8828	26.0048	8.87963	13.7915	14.1254	21.3384	32.6216
									22.0473	37.5406	29.8743	7.78924	15.5334	15.1943	23.1671	32.655
									22.6365	42.8646	27.9045	7.11549	16.0129	13.2328	21.9238	31.9574
									13.0488	32.7356	20.6107	7.6726	15.129	9.19515	17.9968	20.1197
									20.8702	45.2212	27.4524	6.26039	22.075	10.7937	23.3534	29.3848
									15.0788	48.0183	19.4532	9.57151	16.9406	18.7543	21.898	26.8643
									17.6111	50.3036	31.7684	5.94401	24.7183	12.652	25.5671	24.3258
									15.1616	37.0318	29.2423	6.65612	14.0757	12.9962	20.7525	27.6976
									20.6029	33.673	31.6366	7.00296	16.8944	15.085	24.9306	23.8267
									18.6603	33.3062	25.5148	5.93047	16.4781	14.2268	20.3732	27.2983
									15.2838	44.8945	28.8777	5.72188	19.5376	17.1082	29.949	31.6459
									16.6826	51.207	28.181	8.03696	13.5758	14.917	26.6743	24.6797
									16.0215	47.687	20.9007	6.48156	16.3259	15.2654	21.8767	26.016
									17.7222	46.6107	29.1717	6.43061	20.2787	14.3355	24.5633	29.1766
									16.575	34.4982	21.5872	5.90819	19.9373	10.8416	20.9984	26.5279
									17.9239	41.0574	32.8913	8.29635	16.7858	15.9878	23.6808	30.7331
									15.0473	44.1439	25.5562	7.23414	14.2867	10.8016	16.0699	21.7704
									17.141	39.2728	27.1194	7.159	16.1885	13.2012	19.5244	29.0983
									16.2442	36.5375	19.0563	6.27863	19.1409	11.1217	20.9175	25.741
									19.5696	37.3545	13.1898	6.47011	14.7327	10.9603	30.9441	24.535
									15.8184	43.0164	27.8105	7.82587	17.3728	12.7896	24.6056	25.8532
									21.6678	41.7753	27.2656	5.14711	14.8609	11.938	24.2619	35.9477
									15.4869	49.011	21.4284	7.60836	17.9818	11.9621	26.4987	21.2543
									13.6371	44.974	24.2029	7.33851	16.1231	12.2856	27.546	36.3048
									32.4396	60.0617	36.3636	30.5479	40.4176	39.1442	58.3976	51.0996
									15.5194	45.1446	19.0682	7.87525	16.0938	10.9455	23.9832	33.7023
									16.0774	29.5901	29.1883	5.94939	21.7403	16.2771	22.7756	27.8268
									18.4972	43.8622	26.0344	6.70856	18.1725	14.2763	22.7617	30.4999
									17.8816	47.2418	27.9517	10.7473	15.0703	15.3535	27.2765	27.0634
									15.5209	42.1781	30.2109	7.03665	16.122	15.0898	23.4295	27.4956
									16.39	39.0356	29.5621	8.34487	19.4208	16.2551	24.7018	33.9085
									16.85	44.3888	29.9831	8.49405	13.851	10.4066	19.9208	20.1552
									17.7245	34.92	23.6046	10.3204	15.2484	14.6425	22.7812	36.4623
									16.8596	49.6392	31.9706	8.10121	18.0004	17.2382	25.5153	29.8027
									15.1587	45.2918	22.0886	5.91326	14.82	14.1822	20.6359	18.861
									17.9748	40.3221	28.477	9.19695	17.4401	14.2931	23.6101	21.2857
									14.6897	39.9055	19.281	10.7571	14.9306	11.4389	20.3951	26.6031
									15.5784	37.7068	19.9424	6.69615	19.6154	14.9765	15.7436	32.6157
									16.1316	43.1916	22.6181	10.5707	14.9962	14.0459	20.7909	31.3418
									15.7898	45.4598	27.6762	7.99054	15.7287	14.2096	19.3795	30.1375
									19.7551	44.9689	25.8526	7.24997	16.534	14.1584	24.3184	27.1406
									17.9214	38.6798	21.1024	8.42038	15.3531	13.3543	21.9571	25.0043
									15.9317	39.0477	32.1628	7.64806	23.0551	13.806	20.3551	30.8114
									13.8815	49.7297	29.1842	8.79402	18.633	21.1578	24.2478	36.4031
									16.3247	45.9458	20.1575	14.8783	14.218	18.2457	19.5704	34.726
									11.7493	31.6545	22.1852	7.24963	12.6125	10.3333	16.1386	24.2405
									13.4194	29.6202	17.6391	5.34071	15.1896	12.4241	14.8544	22.6138
									17.5297	38.1584	28.2633	6.54561	19.0758	10.7041	23.125	32.8987
									12.4859	47.5259	22.1497	6.50269	11.7506	19.5449	20.8161	27.1516
									17.0228	51.9082	30.857	9.68332	20.1361	13.0387	22.6842	26.4696
									16.4298	40.6444	23.7611	10.14	17.1658	18.0553	23.883	29.0015
									18.9058	45.9325	24.1663	10.4047	14.6142	18.6272	25.8556	28.7735
									16.8861	41.1301	26.854	7.51143	15.4637	12.7884	21.7981	32.5178
									16.8484	42.7981	23.1165	6.69617	19.7087	16.9809	25.0596	22.9442
									18.3061	45.5511	24.7455	6.947	18.1346	14.0694	16.7019	28.0234
									21.6117	49.2821	21.9012	8.18934	17.0226	11.9364	26.3033	32.6734
									18.156	36.7621	29.8445	7.72136	18.6935	9.72578	20.7634	26.0111
									16.8077	48.1088	31.4923	5.91572	16.2014	19.3441	25.7847	26.6543
									20.1916	39.2602	24.712	6.3612	16.7625	10.6268	25.6683	26.0584
									14.7511	37.5853	24.8887	6.70431	17.823	15.0763	27.1126	33.1387
									20.4964	37.889	28.3725	6.58267	13.7827	11.0432	21.0596	37.489
									18.0914	46.3055	33.0912	8.10427	16.8806	12.0271	21.1528	22.6216
									18.453	39.6076	25.5813	6.20515	18.2527	16.5215	24.4776	30.2599
									14.7173	48.8131	36.1648	9.97471	20.1642	15.7431	21.66	30.7828
									18.6533	39.7663	25.6684	6.59953	18.752	11.3538	23.6705	25.5234
									16.5354	38.1231	30.4666	6.33427	17.8994	12.3209	23.2626	30.0046
									15.7042	41.0073	22.5282	9.87691	16.0977	18.1212	28.5732	24.7405
									18.944	42.8912	30.8563	10.8898	22.9495	15.6475	24.4281	30.8004
									17.1531	43.9711	27.7754	8.1907	18.2363	16.2518	19.5474	26.5768
									14.9037	40.1912	24.028	9.26834	14.7564	20.763	22.7421	25.1028
									16.4986	35.2044	30.1288	7.05895	23.1284	12.2535	25.4851	28.3287
									15.1418	37.2944	35.0449	6.28507	20.0371	15.1749	24.6105	26.416
									13.0768	43.2203	21.1636	7.26969	13.5104	11.578	19.4169	27.5778
									15.5049	50.035	25.7478	6.99178	16.694	15.7793	25.4338	31.8357
									17.6522	48.4427	30.9943	6.80583	17.049	22.1527	27.7082	31.3524
									17.0332	39.6746	19.5953	9.30012	17.9987	19.4239	28.1239	28.885
									17.0889	45.2378	23.7347	8.60049	17.2946	15.6187	26.5574	29.5555
									15.4405	37.2315	29.4345	9.22363	15.7682	15.621	18.9483	31.36
									18.7853	37.1908	25.2359	10.6421	15.4467	15.0513	31.8705	34.984
									18.5957	43.7937	22.089	6.819	19.3197	14.1736	23.3383	31.0357
									15.0611	45.4383	26.413	8.0338	17.0872	14.7271	24.1717	30.6079
									15.1465	36.7339	20.6533	9.17059	16.0729	11.6437	25.8152	26.9705
									18.4086	31.5562	19.0975	6.60968	14.5186	9.48153	20.2143	26.7109
									20.2055	41.6735	29.9561	6.5592	17.7838	14.4095	22.3487	22.8913
									16.7268	38.0996	33.3555	8.24985	18.7941	17.4254	21.8517	25.6463
									13.8777	35.9874	21.2908	6.43957	18.0801	12.4666	21.7042	21.1005
									16.3354	49.2134	28.6805	7.28041	21.9727	12.5463	25.609	30.9315
									18.0636	42.8385	21.7677	6.80112	16.3491	16.4894	19.662	28.3119
									15.8902	32.7776	25.1086	7.25916	16.4425	12.8843	19.5875	29.5555
									17.8139	41.7329	29.1738	6.91505	16.4416	17.7457	18.7449	30.6546
									14.202	43.0141	33.4329	6.20442	16.4043	12.9552	24.1935	32.0225
									16.4426	43.5865	22.5933	6.68873	18.3102	11.4512	22.1848	29.8162
									13.7843	45.4529	29.5996	7.93282	15.5385	18.0526	28.9202	34.7078
									15.2407	38.5127	24.9924	7.85405	17.884	14.9503	17.6539	25.5698
									20.591	35.6618	33.2216	7.03776	21.0276	18.0867	20.7502	27.1722
									17.7018	39.0121	30.0939	8.39969	14.0072	12.8701	22.5479	30.6894
									16.9098	34.6098	27.4338	8.55217	21.7758	14.1472	21.4654	27.7318
									16.3702	35.047	26.1073	9.61761	17.8543	17.8351	26.7614	31.3585
									23.1571	50.5816	36.111	9.15751	23.0293	14.9427	30.4925	25.0708
									18.4962	46.9478	25.702	6.83996	17.3387	13.1501	22.9407	29.3756
									18.2755	40.9548	25.0232	8.13487	18.2991	20.2773	18.6674	31.3345
									15.2327	39.7009	28.1766	6.0869	15.951	15.4661	21.6975	24.1647
									15.8448	45.4171	36.7188	5.93963	21.142	12.8949	26.0268	23.2061
									19.0171	50.6452	35.6566	6.04495	19.6352	16.3894	28.4482	34.5068
									14.8155	44.5393	29.0004	7.82407	20.1881	17.9194	21.0561	19.9561
									20.0791	47.1905	29.6288	8.43701	19.3568	23.9707	25.4275	28.216
									15.1147	35.6569	23.0601	7.03174	14.1866	14.5727	26.8931	33.5292
									17.6565	43.2268	33.9517	6.60175	16.616	12.8464	20.4998	25.8484
									16.4352	38.9192	25.3127	7.78261	14.3708	12.19	14.8516	27.7201
									17.5884	43.9064	36.5133	6.96161	17.4628	17.2762	24.0554	34.7465
									14.5842	44.5297	23.1739	7.24553	14.4976	11.8089	17.9743	32.0982
									17.6151	42.7546	29.1122	8.14973	15.9111	14.1168	23.134	34.2235
									12.6496	45.5468	22.846	7.93059	17.416	15.1649	26.9702	28.7092
									14.5385	47.0005	19.4466	9.85028	22.07	18.2306	21.6078	24.1925
									18.288	37.9785	27.6096	12.0272	21.0868	15.8961	21.9888	34.3769
									19.7493	40.072	27.8785	7.19887	18.0416	11.4902	26.7048	29.839
									15.745	35.9766	34.7379	7.29803	13.5926	14.7829	21.1385	26.8493
									15.9703	36.0557	28.6981	5.57397	20.8681	15.158	21.1947	27.4317
									17.2814	47.5701	28.475	10.3149	13.928	14.7399	29.8211	31.7269
									17.7458	35.4045	31.0499	6.87212	19.313	11.5019	21.5255	28.4007
									18.2319	39.8391	26.8712	7.82363	16.9337	14.0834	17.6959	32.502
									15.3116	47.4239	29.2817	7.77294	14.1782	11.9981	22.5904	31.0558
									17.4866	38.4447	27.857	7.03187	16.1742	13.5045	24.6434	25.2936
									13.0497	50.7235	33.7426	10.5908	14.1616	15.0578	20.5365	28.933
									16.8616	41.0959	19.7947	7.12378	15.3356	17.0782	20.6543	31.3478
									15.6474	46.0293	27.0495	8.7109	24.1386	14.6566	26.2306	26.1523
									15.7743	36.2343	22.2277	8.08184	15.1812	14.1979	28.2233	33.7412
									22.7404	44.5059	35.0442	6.55484	20.224	15.7514	23.181	31.5124
									16.8245	41.0239	37.4591	7.34609	17.7392	23.5175	37.8509	29.1736
									13.1419	51.1362	27.1776	6.29204	17.7399	10.3553	20.763	33.3631
									17.0545	42.1139	25.2839	6.49883	17.3238	14.0355	19.501	31.8865
									19.2165	50.0324	28.3038	6.66398	16.5212	14.1615	34.1823	29.3788
									19.7858	38.6232	26.477	6.19539	17.3754	13.9821	21.6937	27.4025
									14.8679	46.6411	29.0394	8.02436	17.7748	11.527	24.2617	33.1205
									17.9214	42.2666	26.0873	7.71523	16.4048	13.6945	16.9603	27.5316
									16.3904	37.5618	23.645	6.61244	20.1237	18.5866	20.1765	25.0621
									16.0825	45.834	29.7618	8.8885	18.5913	14.2221	20.7074	29.3647
									16.472	44.0116	27.5151	7.98059	26.1234	13.6632	21.5813	25.2812
									15.848	37.1068	30.7825	6.36803	23.8622	24.1986	29.2114	25.8687
									18.6674	37.5874	26.7048	8.48565	15.2014	15.567	15.4667	23.4702
									15.5395	41.4566	33.0626	7.63237	19.1037	17.9912	19.4164	29.6619
									22.3019	42.2283	26.8806	7.43005	16.8204	14.7076	26.0548	33.3903
									15.4855	47.6706	24.7902	7.56717	15.1393	13.2591	29.6941	30.4301
									17.1385	45.5366	31.1838	6.70459	18.5779	19.8009	26.1702	34.1194
									16.5453	51.5641	33.3527	7.38027	20.1248	21.8491	24.2537	21.4203
									13.1212	39.714	24.438	8.12237	20.1084	15.4596	23.3236	22.5099
									18.1575	42.8023	33.0612	6.13292	17.1818	10.2196	26.2538	23.5542
									13.9167	44.641	25.1126	7.29576	18.2218	12.8472	17.7796	28.6978
									13.6046	45.5852	25.6968	7.04667	14.9178	14.8117	22.9289	29.2753
									15.7668	50.8736	30.2882	8.02715	16.4022	14.2496	21.4964	28.2073
									14.8979	43.6533	25.8021	6.8462	16.7733	13.3311	25.456	29.3359
									18.4115	36.4716	17.9162	6.41671	13.6401	13.0403	19.2935	28.0085
									18.8511	38.6963	24.8027	8.36079	22.9264	15.1752	27.2599	27.9285
									14.8823	39.2725	21.5065	5.53654	16.983	12.4544	19.7001	21.9419
									19.5148	39.707	22.02	6.29468	22.4284	16.8492	20.7312	24.4853
									19.5299	44.7312	34.2862	7.07474	20.3877	14.6537	20.4123	26.0353
									14.8936	37.4318	25.386	6.41137	16.1575	14.0449	19.4711	25.6334
									15.706	36.913	27.1014	6.33048	15.2955	11.3718	17.2252	23.8323
									15.8884	45.6904	23.7902	8.6212	14.0768	17.0071	19.0237	34.453
									16.0006	45.6851	25.3582	8.42687	19.5614	13.1186	19.3447	32.6292
									17.6128	36.1505	32.7821	8.41683	16.5223	11.7545	17.31	21.989
									19.0901	44.7859	24.4222	7.61354	18.5231	16.5882	26.7807	30.9159
									16.6368	43.2209	25.3344	7.12078	12.7532	12.2176	17.681	27.5185
									12.5465	42.2408	23.0291	8.58729	14.0559	11.9746	30.6063	23.8948
									18.4285	39.7634	29.0259	6.16625	21.8665	12.2229	27.3606	31.8361
									17.4279	46.2152	29.4695	10.0338	18.6527	12.3165	23.1159	29.4134
									16.313	41.0134	24.7143	7.27915	19.6527	14.1081	28.5731	23.7845
									15.7425	37.0226	21.8301	6.81514	19.6173	17.5896	32.1493	26.8457
									18.4598	40.7415	29.8399	8.34346	20.8095	20.6522	23.584	33.5476
									19.9093	44.0328	27.6494	7.06767	14.5048	14.3883	17.7399	27.3217
									17.4369	39.4807	24.0201	9.31369	18.4157	14.7219	21.1764	25.9426
									18.6147	35.0568	24.7788	7.17881	15.0602	11.3444	19.0015	24.6528
									18.1259	45.0865	28.2488	6.80076	15.4789	13.5693	19.2963	33.5082
									11.678	37.6898	18.0144	9.91602	20.2656	17.7784	25.9944	28.4955
									18.644	37.9724	34.6094	6.34802	18.1456	20.1925	24.1877	26.6245
									16.852	40.8628	24.5887	9.12931	16.7598	17.2328	26.0406	28.0625
									14.874	34.1655	20.1672	6.60111	19.9211	11.1111	20.374	23.6458
									18.99	47.1568	34.5987	5.70946	15.7455	14.86	24.1084	25.76
									18.1753	42.4129	17.1914	8.63174	15.3556	18.7808	25.3384	26.3733
									18.0973	51.0287	32.2233	7.42884	18.1655	17.1284	23.0259	31.4901
									14.6692	35.026	23.8537	8.27634	21.4139	11.8737	18.947	27.1811
									17.346	47.3444	22.6592	6.20348	16.0668	14.8667	24.1264	31.9271
									19.099	46.3826	28.072	6.24632	17.3223	11.8457	22.9193	28.8418
									19.079	42.7511	26.6731	7.19338	18.2105	11.0193	22.7	25.7912
									14.8971	52.7948	27.4933	5.61355	15.4746	14.515	20.4352	22.786
									17.8566	43.4469	25.8457	6.75483	16.6524	13.3769	22.1868	27.8424
									21.3306	32.0407	26.5478	6.72407	18.6012	15.8912	20.9666	30.0898
									16.847	46.3972	29.4923	8.54051	19.5836	21.1637	19.0703	33.6837
									16.7807	46.6556	26.1613	7.28839	16.8589	13.1813	24.2494	27.6418
									20.4699	44.6164	33.58	9.35929	16.4174	10.6577	31.094	30.1707
									14.8991	47.328	30.3806	7.79304	17.8826	25.0784	28.842	26.0988
									19.0509	43.7043	23.4244	6.39275	21.4577	15.184	28.2184	25.3956
									16.8271	41.5742	31.5832	7.34852	18.8719	15.2077	23.1651	30.4149
									13.1577	41.0151	23.4538	7.49035	19.4836	14.3286	23.411	26.7197
									18.2824	38.1776	22.7474	7.51951	15.6722	13.3061	20.8962	25.5384
									20.741	43.481	25.8769	7.39861	14.9068	14.2407	24.5326	32.311
									17.9234	48.1261	25.4093	8.92756	21.9049	13.9194	24.4145	25.715
									18.3806	48.4126	24.4378	6.5765	15.3562	13.467	21.6335	28.7449
									18.4091	47.3076	29.6138	7.03384	21.2112	21.6919	25.5594	23.4013
									13.1495	39.25	22.9697	6.26984	16.2609	14.7589	19.1945	28.031
									14.463	42.0555	30.9424	8.12979	15.0563	17.9657	26.5027	30.1201
									17.4189	44.9237	18.5131	6.69007	18.5051	10.487	25.7321	21.6068
									20.8485	37.5765	15.9364	6.22049	21.7792	17.3476	25.968	25.2502
									17.9006	41.4693	25.1546	6.59893	23.531	14.711	33.4697	24.2336
									15.8249	39.8045	18.4071	7.87146	18.4993	11.5613	23.1104	25.6071
									19.3053	51.0941	25.2145	6.08249	21.8164	20.9772	24.1305	39.3244
									14.2355	45.7631	29.2004	12.3579	17.3689	16.088	22.2743	33.8866
									19.3658	55.0751	25.6651	9.76214	16.811	12.4997	20.6925	24.1618
									15.2758	50.6199	26.1341	10.7417	20.9453	25.1175	25.1422	28.4956
									14.9844	47.4703	25.4893	7.17478	17.6056	15.9715	25.3096	33.8026
									16.3181	45.1366	22.1933	6.4414	18.4438	16.0275	21.389	30.9247
									15.2672	50.4582	21.839	10.8069	16.7087	16.1153	25.7535	26.5814
									18.7494	45.4242	24.2547	7.53602	16.8467	17.0435	17.2945	26.5385
									16.1732	40.8549	29.4164	12.847	18.7154	13.5899	24.3617	28.589
									16.19	43.9691	32.9199	7.40007	17.1834	14.7799	20.9533	26.6187
									16.3448	39.3636	26.5652	8.68439	19.2803	20.5881	22.4292	33.9575
									18.8857	44.1115	26.5676	7.4593	18.5448	13.4763	23.0096	28.6853
									20.2383	49.4876	26.6909	7.42049	26.6705	16.0678	27.3851	34.9266
									20.1609	38.1788	27.8368	6.26518	19.2954	13.6212	23.7952	31.4133
									13.7645	39.0538	24.3272	8.4177	15.0085	13.9868	18.1555	25.8637
									18.3278	38.9269	27.8394	7.07599	17.8415	10.4059	19.4206	29.2394
									14.8224	54.1084	32.0287	10.5519	20.1771	15.0936	20.9751	33.1217
									16.3539	49.3172	25.8382	8.87542	20.8889	14.4949	27.3685	35.0596
									16.3642	56.0593	20.1871	7.58543	14.6187	18.6544	17.8708	32.6468
									17.3328	45.5901	38.033	6.81006	18.0419	16.3528	19.8654	31.06
									18.6728	52.2226	37.9974	6.48449	18.4213	11.7593	27.592	23.1071
									17.0255	43.4808	17.7016	6.0269	23.9505	15.426	29.3939	29.5108
									17.61	39.0228	24.4622	7.33213	17.2609	12.6134	30.6034	30.4322
									16.0191	45.7382	26.3701	6.6475	16.2925	14.986	16.6955	26.927
									15.8051	39.7879	33.6228	10.0484	18.955	16.0162	28.2116	37.4172
									19.8399	39.9028	29.2888	5.98618	15.2291	15.6509	24.0178	29.4738
									18.9764	42.2898	23.1956	7.99415	19.0919	12.8753	19.9612	25.7051
									18.6419	33.5429	21.0339	5.68558	13.611	11.9597	16.5313	33.2704
									15.784	41.4824	28.9324	6.02271	15.4019	21.0126	24.0506	24.7129
									22.4956	55.7757	26.8859	19.5872	37.8573	29.8204	40.2538	38.3718
									24.5997	62.3072	36.3687	26.4554	28.0794	43.1515	37.3626	46.9337
									14.5787	40.7486	30.4728	9.12565	18.6921	15.8423	25.0101	25.6071
									16.0354	46.3318	26.7124	7.08699	18.013	18.0827	32.0357	28.2669
									20.9342	34.9597	20.7551	8.1013	17.5567	11.2689	29.838	33.05
									24.7086	48.1493	33.6659	22.9413	22.5388	26.347	35.1952	35.9293
									16.1028	48.7939	23.4272	8.27265	22.3011	11.8487	22.522	23.66
									16.4111	40.4088	18.4183	7.51801	18.5202	11.9434	24.0035	25.5568
									21.2181	43.1442	26.7201	10.0178	17.5583	22.4599	27.8306	26.7858
									16.747	46.3056	25.8227	7.9194	15.8876	24.0741	24.0498	22.0789
									17.0091	51.4769	31.8579	7.07654	17.2281	15.257	19.9019	31.4474
									17.2925	39.6157	22.267	6.94283	25.0894	11.4813	30.9041	35.7839
									13.2827	45.7104	27.7126	6.45043	17.9107	14.0951	26.268	28.9289
									18.0305	49.0934	23.5295	10.3598	21.1473	13.1383	26.9101	31.2534
									15.7506	39.967	26.7088	11.233	17.7236	15.3934	25.7878	35.9114
									19.2529	41.9101	26.8356	7.07306	19.2341	12.911	21.8263	33.5695
									19.5149	39.435	24.3541	7.59675	18.224	12.157	32.9621	31.4219
									16.5288	42.1536	24.9882	6.81796	21.7078	15.4221	26.8329	27.321
									21.2758	50.9428	25.304	7.14491	23.9471	21.9936	35.7137	24.9749
									15.0587	45.573	32.1868	5.58407	13.9978	12.5271	20.56	26.0376
									17.6902	43.3262	30.5135	6.02382	20.4172	15.3545	31.668	24.552
									19.5728	43.3337	25.6143	7.90261	17.0418	14.3507	23.8271	28.0572
									18.5004	31.3193	30.2241	6.69161	16.2965	14.1495	24.5271	24.5314
									19.9329	40.9741	28.8219	9.1663	16.5881	17.3497	25.746	31.4343
									18.2633	48.0079	14.172	8.26547	17.67	17.2064	25.056	27.169
									15.4188	41.8824	20.4079	8.49681	19.1696	11.4811	22.0584	27.9667
									14.7753	40.0584	24.8968	9.48547	19.8878	15.457	28.5073	34.4071
									16.1362	32.223	29.584	8.09661	17.6682	14.3931	19.3183	21.3915
									19.624	46.023	22.0908	7.1495	16.6585	18.1451	28.1239	27.5665
									17.4504	51.4493	21.4769	7.00582	19.6287	21.4187	23.3123	29.5642
									20.9868	55.5697	31.8953	7.61822	18.6371	13.2109	27.33	27.1471
									17.6476	37.6495	27.387	5.92972	17.6389	13.0227	18.3466	28.5203
									18.9303	39.6511	29.8426	6.5789	19.0034	11.7995	24.4565	28.4746
									15.0614	39.6539	19.5289	9.20435	18.4563	11.9797	21.7015	23.5563
									16.2009	43.1093	32.2289	5.48578	16.7208	12.0541	21.9434	24.5489
									14.8733	36.1865	29.6758	9.32727	17.9613	17.8749	20.1777	34.8629
									13.3836	42.9382	19.4445	8.74415	17.4153	10.4069	21.6997	30.266
									16.2625	49.0002	39.9156	10.4472	22.6457	18.1121	26.083	28.9769
									19.3109	41.5511	28.4988	9.22646	19.3937	11.1754	22.6395	30.9841
									15.8116	46.7988	21.5117	7.25732	23.7733	15.9341	24.9007	26.82
									18.4057	43.1274	25.581	8.86762	20.3621	16.2842	26.2297	32.7848
									22.4752	43.1297	23.1387	8.81038	17.8634	15.9444	23.1139	32.8514
									17.8518	50.8356	26.499	6.63203	18.1861	14.5671	27.6279	34.2016
									21.4098	43.5976	35.6263	15.3289	19.8903	25.2235	32.6128	41.8091
									18.9015	37.292	27.9117	7.53139	22.2925	19.8144	29.4489	31.4808
									19.5356	35.1253	32.4647	7.40748	19.8029	28.5657	19.2428	26.6908
									16.3138	41.698	27.1596	9.59369	22.6875	16.1545	32.1007	29.7669
									14.1053	42.5143	25.6106	7.85368	17.8103	16.3383	27.4533	29.5789
									27.538	56.0946	47.4069	31.249	37.9176	39.1345	54.3427	44.8251
									16.8808	38.6312	19.1391	6.25	20.2243	14.8436	21.5303	25.8445
									18.5776	40.4793	30.012	8.08111	20.9238	17.2332	25.0215	28.4296
									15.1796	47.5937	28.8054	9.97879	18.6901	24.6885	21.6831	32.6257
									12.6503	43.3367	27.2601	8.1951	19.8516	16.1306	28.6464	33.3362
									14.5438	50.2273	24.4466	9.64785	21.7573	21.8625	28.3872	40.0314
									18.4963	41.6875	25.3079	6.66593	22.0211	21.7685	28.1925	31.9706
									20.39	46.7744	33.6779	7.09777	17.5308	16.8952	20.8936	25.6498
									17.6089	49.1522	27.5687	6.69677	18.1974	17.8997	30.5952	32.2134
									16.7626	44.2874	26.5009	6.62223	15.9289	13.6085	23.7688	24.3637
									23.7477	43.8895	27.9976	10.5173	17.862	14.5535	26.9183	38.5702
									16.6675	42.9438	30.9083	11.5896	14.4108	15.5995	23.9818	28.5752
									14.928	38.9073	31.6847	7.85737	22.0838	13.7503	24.4471	31.4713
									15.4865	36.2871	26.6884	7.34266	18.5943	15.0531	29.3729	28.3331
									19.1497	34.4345	21.4204	8.48985	16.7988	10.1149	19.8368	30.1249
									16.9027	37.8727	23.1954	6.54331	16.9102	14.0598	18.9162	30.7573
									22.5365	42.7473	26.1435	7.32873	15.6306	14.52	25.4225	34.2338
									18.2401	39.8493	15.7948	6.84351	16.4272	19.9537	24.5483	24.3436
									14.8409	44.4361	30.0276	11.2404	16.3365	20.1327	20.4553	25.9134
									20.263	44.5394	30.2687	7.509	19.317	10.233	25.3906	28.5657
									15.6986	38.101	17.7948	6.90947	15.2909	14.5837	22.103	29.3524
									23.0033	49.3937	32.0976	18.3588	25.671	29.3967	26.8654	37.5166
									19.3257	44.3947	26.3694	8.51957	18.2618	18.3326	21.487	29.7712

## Sheet: Figure5-BrainMap
Regional control energy
Preterm									Term
Visual	Somatomotor	Dorsal Attention	Ventral Attention	Limbic	Frontoparietal	Default Mode	Subcortical		Visual	Somatomotor	Dorsal Attention	Ventral Attention	Limbic	Frontoparietal	Default Mode	Subcortical
1.71011	0.295591	4.30653	-1.44355	0.761551	-0.801644	1.2921	0.254452		1.5986	0.181414	4.37226	-1.26941	1.19111	-0.494472	1.75124	0.137962
1.68793	4.20226	0.944662	-1.05505	1.44769	-0.506942	1.26989	0.680757		1.78752	4.07597	0.816407	-1.18184	1.57999	-0.424205	1.37662	0.282964
2.04644	-0.0289435	4.00944	-0.893786	1.34972	-0.697259	0.158133	0.037333		2.13279	0.265394	4.0819	-1.20068	1.44848	-0.439288	0.258839	0.210614
1.6757	-0.121485	4.01724	-1.21473	1.19683	-0.572069	0.0144265	0.137876		1.88636	0.474816	4.08928	-1.37058	1.05739	-0.648156	0.0673367	0.27641
1.61675	0.916058	0.349161	-1.23331	4.41123	-0.41811	0.00238899	0.299401		1.55529	1.20871	0.430874	-1.05084	4.40208	0.106607	0.251124	1.07805
1.39365	0.885916	1.05964	-1.30247	0.260826	4.28606	-0.016083	0.888809		1.36042	1.19486	1.39513	-1.08835	0.322681	4.3744	0.240713	1.18088
1.60664	0.090301	-0.318508	-1.60392	0.847854	4.45587	0.245529	-0.318278		1.70985	0.0232553	-0.112562	-1.40905	1.2189	4.48508	0.448244	0.173102
1.22501	-0.435856	0.634622	-1.50556	0.724087	4.55835	0.0767778	-0.0857621		1.07743	-0.0593521	0.564468	-1.4969	1.03488	4.61488	0.499181	0.152176
0.63536	-0.309185	-0.627232	-2.31063	5.23141	-1.16628	-0.581721	-0.575216		0.500992	0.318491	-0.416436	-1.42759	5.20141	-0.53159	0.156898	0.0900324
0.43128	0.0117532	0.593488	-1.66935	0.503095	4.64965	0.164116	0.31697		0.380705	0.204804	0.714468	-1.42356	0.436598	4.80443	0.269672	0.569692
-0.184215	0.334225	-0.437571	-2.30561	-1.10606	5.95944	-1.37973	-1.33619		0.59208	0.00300261	-0.0517848	-2.01721	0.727141	5.46433	0.447016	-0.130783
-0.0384223	-0.124917	-1.08591	5.63525	-0.499562	-0.992525	-1.02878	-0.963348		0.425619	-0.36819	-0.16153	5.20741	0.898517	-0.765702	0.185501	-0.108538
0.46979	0.0632014	-0.270509	-1.99171	-0.345615	5.24102	-0.114575	-0.499417		1.31136	-0.0529187	-0.298599	-1.56676	1.27037	4.60689	0.957644	0.00363228
0.205052	-0.493839	-0.209399	-0.973599	0.198275	5.22101	-0.369668	-0.439836		0.664989	-0.198727	0.192574	-1.52435	1.28491	4.76459	0.582919	0.0724546
1.03577	-0.152261	-0.455589	-1.84631	-0.0559548	-1.33477	4.7757	0.257742		1.09953	0.403357	-0.21566	-1.11344	0.0130903	-0.438534	4.76134	0.743959
0.262516	-0.579311	0.624169	-1.86185	0.407551	-0.987623	4.6974	0.818315		0.172524	-0.0956124	0.68316	-1.52344	0.477817	-0.818168	4.74613	0.706048
-0.169785	5.88643	0.0430542	-2.35529	-1.28574	-0.251332	-1.11194	-1.35346		0.0901327	5.62161	0.293653	-2.33818	-0.0408365	-1.28981	0.148505	-0.401162
-0.280128	5.81128	-1.78103	-0.549197	-0.772134	-0.960148	-1.46898	-1.12845		0.012689	5.50556	-1.02439	-1.33795	0.443617	-0.736717	-0.343666	-0.486038
1.91945	0.291432	4.07197	-1.18116	1.29073	-0.565989	0.335762	0.244013		2.03892	0.408739	4.05644	-1.37143	1.17919	-0.473187	0.458805	0.0944782
1.78876	4.27928	1.35585	-1.36968	1.30726	0.170503	0.342619	0.198685		1.9104	4.24844	1.42916	-1.32223	1.03212	-0.293109	0.479716	0.24334
1.40351	0.647356	0.143224	-1.10132	4.45604	-0.24241	0.708159	1.2101		1.19052	1.07581	0.666422	-1.03857	4.91211	0.589993	0.160529	1.18066
1.25315	0.770294	1.05082	-0.751465	4.23529	-0.0221094	0.43996	1.51426		1.0579	1.33444	1.36214	-0.971295	4.86666	0.317475	0.137059	1.30836
1.74553	0.497931	0.964749	-1.21389	1.19371	-0.672599	4.03578	0.651186		1.76793	1.02908	1.16328	-1.39926	0.834941	-0.50004	4.11303	1.20943
1.54979	0.792064	1.30753	-1.21643	0.760859	-0.484919	4.17265	1.03124		1.64248	1.11232	1.41979	-1.43144	0.440148	-0.550986	4.22574	1.3867
1.35453	0.562971	0.521146	-1.53788	-0.339938	-0.341413	5.06842	0.637946		1.41362	1.26722	0.674253	-1.51483	-0.150808	-0.32052	4.9947	1.00049
1.34044	0.736433	0.633632	-1.59728	-0.321068	-0.31149	5.07221	0.890029		1.39429	1.29	0.877509	-1.50819	0.0279552	-0.370701	5.01013	1.04465
1.45594	1.09142	0.500563	-1.25762	4.22211	0.193855	-0.0442265	1.08322		1.55012	1.32638	0.815453	-1.14392	4.36653	0.285024	0.184843	1.24611
1.28779	1.17141	0.943372	-1.03452	4.60974	0.13116	-0.0612672	1.20793		1.18983	1.35398	1.24512	-1.33279	4.83428	0.0295823	0.072718	1.0756
0.492514	0.847905	0.263201	5.13189	-0.472783	-0.777345	0.151895	0.317729		0.856516	-0.119866	0.221353	4.90298	0.0236169	-0.855223	0.991915	0.661409
-0.0401889	0.2527	-0.66546	4.74421	0.41235	-0.857375	-0.0663385	0.25456		-0.0726812	-0.091334	-0.452847	4.7834	0.75442	-0.77031	0.639473	0.677488
1.36648	0.749444	1.21159	-0.971527	0.333047	0.174841	4.58658	1.76699		1.37032	1.47417	1.23657	-1.18201	-0.0350495	-0.130792	4.64836	1.89402
1.20345	0.547344	1.07511	-1.20985	0.133873	-0.151292	4.88667	1.56487		1.24011	1.24029	1.01179	-1.35348	-0.161691	-0.295593	4.88486	1.72868
1.60185	1.31396	1.23192	4.27757	1.00134	0.705711	-0.178803	1.67149		1.67604	1.46549	1.35909	4.42333	0.686943	0.74366	-0.0554684	1.77564
1.60671	1.21392	1.42339	4.16755	1.08288	0.526431	-0.228792	1.68006		1.67285	1.58974	1.5386	4.24605	0.570383	0.476492	-0.00461231	1.6225
0.572155	1.4041	1.16062	-0.771564	1.10905	0.788182	4.8289	2.05714		0.500303	1.57793	1.05241	-0.925878	0.917067	0.794724	4.98458	1.95697
0.134149	1.41194	0.879527	-0.955145	0.965651	0.49049	5.22764	1.64933		0.125451	1.54462	0.748986	-1.19475	0.60969	0.515279	5.32989	1.55463
1.71502	1.78059	0.399659	-0.340614	0.839987	0.300521	1.78471	4.04281		1.4389	1.97631	0.79835	0.00367314	0.789911	0.863903	1.70015	4.05056
1.10961	1.75371	1.15295	-0.822354	1.42607	0.227551	1.62188	3.94847		1.00185	1.96285	1.54003	-0.126744	0.9673	0.445486	1.66348	4.09659
1.74556	1.42454	0.516716	-0.609254	0.914522	0.295655	1.33407	3.88522		1.72547	1.36993	0.547455	-0.267475	0.940603	0.592669	1.1419	3.9478
1.33514	1.58941	1.19488	-0.624365	1.36455	0.0435191	1.00678	3.91978		1.45621	1.44139	1.15221	-0.645671	1.31705	0.168485	0.90875	3.9303
0.540125	-0.0320644	0.0249598	-1.71454	0.179769	-1.26445	0.953265	5.28405		0.467648	0.618125	0.0688012	-1.22249	0.220541	-0.524976	1.21117	5.27433
0.399984	0.64625	0.0906608	-1.09385	0.93295	-0.705338	0.760004	5.17174		0.178135	1.00158	0.493242	-1.06241	0.446986	-0.543889	0.756213	5.34525
4.26644	1.62606	0.939885	-0.90122	0.734468	0.404526	0.0983806	1.88529		4.28212	1.40626	0.89185	-0.997883	0.779252	0.142895	-0.129221	1.71399
4.13085	1.77542	1.3336	-0.863581	1.13094	0.565762	0.445371	1.66086		4.3416	1.81271	1.46834	-0.94961	1.14294	0.447583	0.17403	1.59287
4.19425	1.89198	1.25283	-0.538713	1.09882	0.797225	0.274356	2.1555		4.11238	1.90031	1.12479	-0.465106	1.24142	0.576937	0.0353105	1.61084
4.32912	1.89439	1.38929	-0.595187	1.24353	0.711468	0.635466	1.99273		4.19297	1.81144	1.22262	-0.629828	1.33888	0.483426	0.318875	1.64834
4.10819	0.943946	0.320934	-1.03061	0.5322	-0.478473	0.147553	1.38872		4.28711	0.956671	0.364128	-0.930056	0.799665	-0.191304	0.123025	1.48532
4.10403	0.926425	0.560624	-1.02456	1.15668	-0.212119	-0.0185692	1.29703		4.17178	0.689404	0.655163	-1.27413	1.32711	-0.341641	0.107886	1.46525
4.06374	1.62409	0.733409	-0.715589	1.20097	0.00312569	0.805152	1.55741		4.00039	1.64801	0.508318	-0.398244	1.24254	0.358755	0.645041	1.34329
4.18461	1.56716	1.2198	-0.917603	1.48142	0.178391	0.94262	1.65966		4.10013	1.65398	1.20094	-0.785455	1.49257	0.104513	1.02242	1.32304
4.39017	0.158503	0.159789	-1.1524	0.795668	-1.08039	1.01192	1.00618		4.5837	0.547311	-0.00651392	-0.776015	0.796554	-0.144644	1.36443	0.812297
4.47561	0.332132	0.843505	-1.32202	1.27293	-0.612106	1.22541	0.781288		4.46097	0.712982	0.918299	-1.37022	1.32448	-0.640707	1.54052	0.684646
0.16873	-0.747359	5.55401	-2.44599	-0.700355	-1.11881	-0.396045	0.263935		-0.214561	-0.764721	5.59756	-2.20008	-0.425278	-1.18377	-0.102669	0.427653
5.42778	-0.409725	0.266952	-1.97071	-0.193229	-1.0567	-0.308713	0.555801		5.53636	-0.42735	0.251497	-1.75184	0.0258408	-1.12169	-0.0978302	0.37488
4.38428	0.917531	0.200683	-1.158	0.514724	-0.222235	0.413982	0.677563		4.46302	0.887774	0.0487684	-0.654937	0.578243	0.110178	0.665814	0.734962
4.17769	1.1815	1.03386	-0.866933	1.00363	-0.23821	0.55457	1.07346		4.24855	1.05203	0.899191	-0.949493	0.905658	-0.145669	0.502983	0.898067
1.57605	4.33205	0.0900772	-1.38129	0.753522	-0.891248	1.40986	0.452226		1.64626	4.4127	-0.0302035	-1.22783	1.02918	-0.53243	1.83146	0.20738
1.56138	4.08509	0.942696	-1.14112	1.59582	-0.476388	1.45295	0.516708		1.63108	4.12083	0.789177	-1.19338	1.60516	-0.394814	1.47886	0.296466
1.29833	0.288029	4.4961	-1.56442	1.0861	-0.453742	1.25568	0.697821		1.16851	0.242065	4.61422	-1.16112	1.13026	-0.178753	1.42959	0.788322
1.63598	0.211302	4.20387	-1.20677	1.5086	-0.00898466	0.84525	0.981438		1.66553	0.425073	4.21919	-1.27596	1.58368	-0.0191576	0.576856	0.955471
0.595919	-0.346274	5.42125	-2.39978	-0.682837	-1.43923	0.11956	-0.489693		-0.0815122	-0.127	5.64344	-2.57285	-0.53335	-1.5185	0.0996127	-0.494084
-0.149044	-0.369736	6.13935	-1.38926	-0.406754	-1.3374	-0.796253	-0.430035		-0.885985	-0.274078	6.40214	-2.20496	-0.850576	-1.44481	-1.17931	-0.997028
-0.573562	5.98753	-0.0825507	-2.76137	-1.5915	-1.03298	-1.38583	-1.3212		-0.245817	5.92186	0.313411	-2.87069	-0.943976	-1.5908	-0.422116	-0.768854
-0.50989	5.77944	-1.83393	-0.750088	-0.932809	-1.14771	-1.25009	-0.991111		-0.264243	5.69165	-1.27237	-1.58039	-0.264356	-0.953305	-0.511673	-0.570889
-0.0858597	0.236227	5.73813	-2.82815	-1.17514	-1.27641	-0.430497	-1.04709		-0.521459	-0.230496	5.79388	-2.66292	-0.937427	-1.67209	-0.420382	-0.46816
0.0744163	-0.556917	-0.311631	-1.23895	0.415407	5.1502	0.361756	0.353953		-0.18607	-0.289554	-0.876889	-1.79968	0.4075	5.34417	0.32387	0.055924
1.88266	1.04629	0.915817	-0.854087	0.919871	0.142805	4.39852	0.717262		2.01599	0.368462	0.609472	-0.89503	0.876243	-0.128469	4.27831	0.59153
1.56674	1.55671	4.18636	-0.703523	1.14781	0.629811	-0.0796972	1.44179		1.77242	1.34258	4.29292	-0.640589	1.13109	0.460692	0.159292	1.3137
1.98459	4.08332	1.06082	-0.682557	1.22779	0.285615	0.675154	0.723027		2.17415	4.09392	0.765846	-0.756597	0.94633	0.405643	0.668801	0.687319
1.21215	5.38505	0.712586	-1.21553	0.834698	0.200573	0.420112	0.705482		1.37891	5.17075	0.911472	-1.01705	0.648949	0.312345	0.732034	1.18891
1.63113	0.376863	-0.176946	-1.23116	0.367789	-0.0145733	0.583025	4.3131		1.50025	0.358845	0.178249	-0.955654	0.108969	0.400646	0.737458	4.44269
1.23987	0.219428	0.513592	-0.967263	0.903488	-0.324182	0.491336	4.32182		0.872297	0.40907	0.817176	-0.923091	0.758707	-0.40786	0.799049	4.49215
1.0709	0.0834705	-0.00449336	-1.83425	0.00629263	-1.32086	1.02194	5.06252		1.02689	-0.10944	0.0238192	-1.41879	0.644839	-0.588885	1.44011	4.80134
0.730379	-0.0998205	-0.41726	-1.26213	0.888028	-1.0621	0.971843	4.82999		0.51478	-0.22014	-0.0238531	-1.36659	1.42517	-0.882967	1.39967	4.53389
-0.349095	-0.789118	-0.951172	-2.66912	-1.19099	-1.99414	-0.591144	6.21032		-0.072042	-0.469048	-0.797218	-2.31301	-1.04304	-1.47092	-0.156743	6.15041
-0.0495938	-0.151561	-0.782154	-3.10852	-0.928682	-1.29552	-0.622676	6.20016		0.18112	-0.21434	-0.694525	-2.45171	0.0563062	-1.2581	-0.341672	6.09216
1.23562	0.975417	0.585581	-0.883885	-0.104513	-0.516239	1.10474	4.76331		1.27199	1.70747	0.916905	-0.953243	0.228365	-0.0331232	1.47189	4.53041
1.19583	1.05526	1.00528	-1.09769	0.668342	-0.275298	1.32709	4.68656		1.16068	1.38775	1.28561	-0.959832	0.677945	-0.43196	1.37752	4.68766
-1.37752	6.43877	-2.31374	-2.39008	-2.67981	-2.23838	-2.34341	-2.42289		-1.08675	6.42794	-2.41731	-2.96045	-2.04403	-2.50704	-1.63039	-2.01631
-2.23337	6.54387	-2.64407	-2.45838	-3.24331	-2.92575	-2.84502	-2.70584		-1.88185	6.53568	-2.69562	-2.72169	-2.80606	-3.1363	-2.33698	-2.44127
0.247949	5.19153	0.0171292	-2.10858	-0.453922	-0.804822	0.00698129	-0.0574039		0.653358	4.96712	0.144204	-1.47011	0.240869	-0.852029	1.17483	0.610751
-0.436904	5.1948	-0.838805	-1.12994	0.273725	-1.2463	-0.184007	0.114032		-0.228092	5.07364	-0.520124	-1.69696	0.954182	-1.00082	0.781308	0.431018
1.40859	-0.388372	-0.406515	-1.27463	4.36406	-1.16892	0.283117	0.700672		1.4978	-0.425993	-0.4399	-0.973976	4.26596	-0.254706	0.397692	1.10073
0.40017	-0.592001	0.556271	-1.58941	4.65961	-0.90011	0.45076	1.12688		0.528175	-0.497006	0.504662	-1.50098	4.60862	-0.803933	0.407383	1.04556
0.532826	-0.191826	-0.237856	-2.10001	-0.3687	-1.048	5.23946	0.0832912		0.728445	-0.0693471	-0.25962	-1.34461	0.190841	-0.626003	5.12112	0.608367
-0.230049	-0.416125	-0.275071	-1.28217	0.403388	-0.941585	5.32866	0.421755		-0.00600464	-0.189447	-0.0442235	-1.54206	0.801008	-0.913577	5.2031	0.528916
1.76286	0.682198	0.188399	-1.06234	4.04532	-0.335394	0.289453	0.116045		1.70836	0.578953	0.0639899	-0.729995	4.03164	0.00204915	0.500017	0.492047
0.90804	0.442596	1.09324	-1.11597	4.04943	-0.482699	0.380388	0.640582		1.14015	0.821059	0.991347	-1.13403	4.08184	-0.227654	0.169054	0.781147
0.936411	-0.56308	-0.367291	-1.49614	4.76469	-0.841322	0.717928	0.230412		1.07581	0.407784	-0.562895	-0.688786	4.66946	0.112855	1.20494	0.47294
0.409114	0.0753335	0.831713	-1.21669	4.81966	-0.603977	0.813386	0.480743		0.888746	0.624236	0.710582	-1.0919	4.51207	-0.355567	0.977108	0.690071

## Sheet: FigureS1
a				c							d	e		f
Regional Modal Controllability				Preterm at birth		Preterm at TEA		Term			t-test: Regional modal controllability (Preterm at TEA vs Term)	z-test: Regional modal controllability development (Preterm at TEA vs Term)		Preterm			Term
Preterm at birth	Preterm at TEA	Term		Whole-brain average controllability	PMA	Whole-brain average controllability	PMA	Whole-brain average controllability	PMA		0	0		Modal controllability correlation with age	Regional modal controllability		Modal controllability correlation with age	Regional modal controllability
0.99071	0.984497	0.984945		0.991896	36.14	0.989865	41	0.987177	40.71		0	0		-0.0569455	0.000280012		-0.113487	-0.00109585
0.988019	0.980586	0.980073		0.988997	37.43	0.98739	40.29	0.98863	38.43		0	3.51684		0.146692	0.000730312		-0.0136996	-0.00050712
0.989838	0.981692	0.982157		0.989047	35.14	0.988029	41	0.989214	40.14		0	4.29232		-0.129518	-0.000549669		-0.230112	-0.0013066
0.988704	0.981239	0.981353		0.988537	35	0.987656	41	0.985975	40.71		0	0		-0.20207	-0.000910453		-0.13952	-0.000959924
0.989053	0.987401	0.987175		0.989516	33.29	0.987108	44.86	0.987274	39.57		0	0		-0.423703	-0.000752967		-0.186344	2.94625e-06
0.988351	0.986566	0.986767		0.989376	35	0.986704	44.43	0.989434	37.71		0	3.38111		-0.501949	-0.000759775		-0.0391288	-0.000387736
0.992401	0.987069	0.986753		0.990112	34.86	0.986883	42.71	0.98803	40.43		-2.78183	0		0.0900288	-0.000214551		-0.219104	-0.000404967
0.99241	0.986571	0.98825		0.989875	35	0.987442	43	0.989227	40		0	0		0.0502707	-0.000139981		-0.492279	-0.00189825
0.992326	0.991005	0.990417		0.989279	35.14	0.987654	43	0.98727	41		0	0		-0.409278	-0.000635997		0.050279	0.000282766
0.992086	0.988605	0.989267		0.99194	33	0.989426	39.86	0.988427	39.86		7.72463	0		-0.455321	-0.000175712		0.0742451	-0.000928839
0.995061	0.995264	0.992472		0.989573	35.57	0.988057	42.86	0.989239	38.71		5.66551	0		0.0466863	-0.000279532		-0.118924	0.00214012
0.994083	0.994384	0.992298		0.989059	35.57	0.98677	39.86	0.988997	39.14		8.91297	0		-0.045475	-0.000247552		0.0357112	0.00164956
0.99223	0.991696	0.988115		0.989849	35.71	0.989372	40	0.987515	40.71		4.75566	2.32634		0.0490866	-0.000608164		-0.0232396	0.00265607
0.993038	0.991764	0.98973		0.990212	29.86	0.988244	38.43	0.987055	41.57		0	0		-0.0813579	-0.000444339		-0.0371417	0.00140977
0.988995	0.990007	0.989238		0.988	35.71	0.986024	40.14	0.989043	39.43		0	0		-0.18422	-0.000870069		0.0457427	0.000707735
0.988452	0.989251	0.988814		0.989019	36.43	0.988068	39.71	0.987468	39.71		6.70746	0		-0.290508	-0.00061178		0.00347007	0.00039147
0.994763	0.99559	0.993928		0.989641	35.57	0.988549	42	0.988438	42.29		5.82261	0		-0.0400979	-5.33343e-05		-0.00199661	0.00134704
0.993538	0.99503	0.99325		0.989676	36.86	0.98755	39.57	0.986951	40.86		0	2.75902		-0.0074578	-3.8665e-05		0.0206046	0.00152752
0.987887	0.983144	0.982358		0.990677	36.86	0.987372	39.57	0.988597	40.86		0	0		0.164952	-0.000298888		-0.211844	-8.62506e-06
0.987217	0.985425	0.984583		0.990025	35.71	0.989311	38.43	0.988104	40.86		-6.69245	0		0.0706762	-0.00024574		-0.000755033	0.000389827
0.990106	0.986974	0.990034		0.988906	36.29	0.98812	42.86	0.987936	41.29		-10.937	0		-0.340587	-0.00064402		-0.432162	-0.00271627
0.988295	0.984208	0.989105		0.990207	32.71	0.988131	42.86	0.988919	41.57		0	2.08793		-0.185615	-0.000356023		-0.382572	-0.00421761
0.990319	0.986467	0.986632		0.988035	33.57	0.987133	40.86	0.989258	38.14		0	0		-0.410066	0.000397415		0.0115153	-0.000580173
0.99141	0.988045	0.988036		0.990303	32.43	0.988189	41.71	0.988786	38.14		0	-2.17612		-0.199129	0.000714588		0.0447346	-0.000382823
0.992436	0.992566	0.992136		0.989864	33.29	0.989382	42.29	0.98898	38.71		0	0		-0.262197	-0.000347993		0.125922	0.000364179
0.991407	0.992645	0.992278		0.989824	33.29	0.989524	42.29	0.988674	39.86		-2.65405	-3.61946		-0.208123	-0.000344468		0.316953	0.000451201
0.988064	0.986431	0.987521		0.99099	29.29	0.987117	42.43	0.987926	42.57		-4.15155	-4.04214		0.272725	-7.89588e-05		-0.294815	-0.00106556
0.989015	0.988233	0.990007		0.989412	35.43	0.986827	41.43	0.989571	37.71		4.63683	0		0.301482	5.83126e-05		-0.317533	-0.0014566
0.991018	0.991007	0.989475		0.989886	35.86	0.988955	42.14	0.98971	37.71		0	2.00773		0.160169	8.48842e-05		-0.282683	0.00118442
0.990217	0.990232	0.989668		0.989067	34.57	0.986684	44.57	0.988803	40		0	2.08921		0.188555	0.000359014		-0.109608	0.000423229
0.989318	0.990632	0.990927		0.99017	34.14	0.987663	41.29	0.988829	40.86		0	0		-0.334593	-0.00033577		-0.185318	-6.57793e-05
0.989032	0.991859	0.991942		0.989845	34.14	0.988852	40.14	0.987891	39.14		0	0		-0.252569	-0.000136746		-0.05277	0.000271346
0.986439	0.98836	0.988402		0.988804	32.14	0.986275	43.14	0.988534	40.14		0	0		-0.262351	0.000238102		-0.148204	0.000148081
0.984761	0.987466	0.987433		0.989367	34.14	0.987831	42	0.98767	41.71		-3.09091	0		-0.0955946	0.000333192		-0.154827	0.000302713
0.988533	0.990679	0.99145		0.990273	31.57	0.989862	41.14	0.989233	38.57		-3.6345	0		-0.0734493	0.000216151		-0.0239108	-0.000356875
0.990209	0.991923	0.992802		0.989623	35.29	0.986846	43.14	0.988862	40.43		-5.09248	2.1923		-0.0690967	0.000259816		-0.0499748	-0.000443896
0.98658	0.981942	0.984179		0.990046	36.14	0.986674	44.14	0.987677	41.29		-5.92612	2.31525		0.00841964	0.000402041		-0.168332	-0.00226212
0.987051	0.982094	0.98466		0.990263	29.86	0.988693	41	0.987269	42.57		-3.00208	3.61372		0.0769853	0.00039195		-0.123231	-0.00252142
0.984956	0.982588	0.983912		0.993181	30.86	0.98839	39	0.98916	37.43		0	2.81722		-0.274651	-1.35344e-05		-0.181148	-0.00131917
0.984496	0.982029	0.982763		0.990867	30	0.988772	38.57	0.988006	43.29		0	2.67285		-0.289203	5.96178e-05		0.00134497	-0.000896193
0.992074	0.990351	0.99081		0.989916	31	0.988432	41.71	0.98911	40.86		-4.98205	2.49505		-0.43387	2.74286e-05		-0.0530212	-0.000548997
0.99066	0.988827	0.990776		0.989818	33.43	0.987504	39.71	0.98782	41.71		0	0		-0.347185	-0.000108836		0.072275	-0.0017288
0.984311	0.983578	0.983895		0.991157	37.43	0.987567	41.57	0.988414	39.43		-5.18357	0		-0.330755	-7.16122e-05		-0.170591	-0.000339531
0.985011	0.983035	0.985267		0.992081	35	0.989028	40	0.987168	40.29		0	0		-0.310243	0.000222159		0.155341	-0.00195759
0.9858	0.983832	0.98333		0.995214	27.29	0.987885	44	0.988915	39.43		0	0		-0.194767	-6.17979e-06		-0.139982	0.00017153
0.98696	0.984823	0.984129		0.990473	31.43	0.989048	39.29	0.98747	42.14		-4.7187	2.65755		0.143759	0.000296729		0.127995	0.000290755
0.983948	0.981268	0.983147		0.99067	30.43	0.988456	39.43	0.986816	43.71		-2.79041	2.59032		0.0118484	-0.00032455		-0.126267	-0.00182079
0.984586	0.981819	0.982891		0.990818	29.43	0.988797	41.29	0.988798	40.14		0	0		0.0436472	-0.000393923		-0.185433	-0.00117519
0.988482	0.980806	0.980783		0.989065	33.29	0.988056	41.71	0.988368	38.29		0	0		-0.329002	0.000132009		-0.341704	-0.000882481
0.988292	0.983025	0.982772		0.989255	33.14	0.988256	40.29	0.988493	38.29		-2.7698	0		-0.321272	-4.26033e-05		-0.2674	-0.000392567
0.990442	0.981954	0.983661		0.989424	31.14	0.987615	39.57	0.988313	41.86		0	0		-0.349193	-0.000846439		-0.307011	-0.00228088
0.990324	0.984245	0.985065		0.98959	33.14	0.988444	40	0.988053	43.43		0	0		-0.251372	-0.000605567		-0.282146	-0.00128456
0.995297	0.992901	0.993457		0.989143	35.57	0.987429	40.57	0.988766	39.14		0	0		-0.460037	-0.000493616		-0.129046	-0.000708783
0.993601	0.991	0.992086		0.989423	35.57	0.988201	40.57	0.98807	44.43		-2.60889	1.77678		-0.418067	-0.000422022		-0.219824	-0.00111226
0.987349	0.983628	0.984529		0.990028	33.57	0.986625	43.57	0.987741	41.57		-2.73219	1.77069		-0.071816	-0.000120551		-0.103426	-0.00114068
0.986384	0.983163	0.984072		0.991634	28.29	0.988685	40.14	0.987688	41.43		0	0		-0.17376	-1.23853e-05		0.21394	-0.00109861
0.99004	0.984775	0.985403		0.988708	34.86	0.98802	42	0.989294	38.29		0	0		-0.224566	-0.000189836		-0.187339	-0.00111635
0.988318	0.982798	0.982504		0.989583	34.86	0.987764	42	0.989402	38.29		-2.51976	0		-0.223822	-0.000162139		-0.16596	-0.000438205
0.991246	0.986682	0.987829		0.98901	35.43	0.987873	40.43	0.988319	40		0	2.24124		-0.0962701	-0.000460632		0.0432085	-0.0014254
0.989225	0.982749	0.982477		0.990784	35.43	0.989854	41.57	0.988329	40.71		-3.82296	0		-0.0935365	-0.00067742		-0.020752	-0.00061543
0.994572	0.992789	0.99433		0.990557	33.43	0.986725	41.57	0.987673	41.29		-7.18207	-1.8724		-0.146509	-0.000228229		-0.0963823	-0.00137661
0.994263	0.993612	0.995951		0.989405	35.43	0.988622	42.14	0.988135	41		2.66134	0		-0.280458	-0.000786754		-0.236208	-0.00187951
0.996886	0.996119	0.995356		0.989065	35.43	0.988128	42.14	0.988171	37.71		2.40604	0		-0.109846	0.000178528		0.106367	0.000471942
0.994606	0.994828	0.994082		0.990426	31.71	0.987703	43.43	0.987655	41.57		0	0		0.0284779	0.000467278		-0.172336	0.00059534
0.995953	0.994662	0.995128		0.989827	35	0.987407	41.86	0.988064	39.57		-2.41643	0		-0.0635533	-0.000262703		-0.190648	-0.000542438
0.992435	0.990983	0.992145		0.991351	30.57	0.986546	43.71	0.988523	39.43		0	2.56094		-0.0379178	-0.000139608		-0.209753	-0.00105784
0.983661	0.981767	0.981105		0.990298	36.29	0.989607	42.86	0.988945	41.43		0	2.04488		-0.185507	-2.02353e-05		-0.0510736	0.000179401
0.984241	0.98284	0.983129		0.990096	32.43	0.988402	41.86	0.988569	39.43		3.81275	0		-0.175303	0.000117147		0.0298052	-0.000456535
0.987788	0.982806	0.980633		0.990028	31.14	0.989229	40.57	0.986634	40.86		3.22629	0		-0.31788	-0.000370357		-0.170881	0.000990436
0.991908	0.990772	0.988911		0.991493	31.29	0.989192	38.43	0.989129	40.86		-2.71588	1.8838		-0.257035	-0.00011028		0.0935421	0.00130572
0.98912	0.986544	0.987509		0.994866	31.43	0.987994	40	0.988243	38.86		-4.10688	2.11986		-0.0323031	-0.00102775		-0.248281	-0.00101127
0.988474	0.986394	0.987687		0.989228	34.29	0.987277	40.43	0.987695	41.14		2.82948	1.74576		0.128654	-0.000537204		-0.173823	-0.00118664
0.989232	0.989587	0.988722		0.989317	35.43	0.986684	43.29	0.985512	43.86		2.45128	0		-0.458807	-3.2442e-05		-0.153647	0.000700057
0.987921	0.98792	0.987026						0.989131	38.43		0	0		-0.266017	8.45013e-05		-0.0353741	0.000678573
0.99374	0.99573	0.99522						0.988197	40.43		2.78081	0		-0.220775	-0.000141923		-0.197873	0.000603306
0.992961	0.995478	0.994739						0.988584	37.86		0	0		-0.158256	-0.000227767		0.0655172	0.000853166
0.989464	0.989173	0.988346						0.988296	38		0	0		-0.0919768	8.42141e-05		-0.238406	0.000615901
0.989795	0.988716	0.989115						0.989071	41.43		0	0		0.175265	9.0388e-05		-0.26733	-0.000411541
0.997997	0.9981	0.997909						0.987013	43.57		0	0		-0.422686	-0.000209413		0.0842106	0.000135454
0.997943	0.998455	0.998417						0.989354	41		7.02665	0		-0.29832	6.09629e-06		-0.0274775	7.61201e-05
0.991977	0.992114	0.989863						0.988419	40.57		4.71836	0		-0.118431	-3.37058e-05		-0.0812357	0.00174287
0.99234	0.991802	0.990487						0.988193	42.29		2.62411	0		-0.0561119	3.84839e-05		-0.112665	0.000962864
0.989151	0.987509	0.986679						0.988375	40.86		0	0		-0.0440679	-0.000476403		0.0199648	0.000452305
0.989118	0.987346	0.987429						0.988019	41.86		3.17262	2.0629		-0.0233878	-0.000342955		0.0350407	-0.000213262
0.991148	0.990723	0.989088						0.988266	41.14		2.48842	0		0.110871	-0.00035872		-0.201116	0.00120823
0.991654	0.990938	0.989834						0.986434	44.71		0	0		0.0766236	-0.000138278		-0.236151	0.000794152
0.990977	0.984164	0.984131						0.98866	40.71		0	0		-0.259198	-0.000407908		-0.118595	-0.000727782
0.99076	0.983964	0.984351						0.988107	40.29		0	0		-0.195164	-0.000333585		-0.0643087	-0.0010521
0.990728	0.988546	0.987854						0.987627	42		3.45547	0		-0.195637	-0.000743529
0.990164	0.987749	0.986424						0.987459	44.14					-0.163324	-0.000622126
								0.985917	44.29					-0.190453	-0.000392282
								0.988268	43.14					-0.181613	-0.000588678
								0.987921	40.86
								0.986869	44.43
								0.986856	44.14
								0.987582	39.29
								0.987946	40.86
								0.988976	38.86
								0.989328	39.71
								0.988177	40.86
								0.988941	39.14
								0.986719	42.86
								0.987364	41.29
								0.986828	42.29
								0.989249	39.43
								0.989278	40.43
								0.989092	38.14
								0.98868	40.14
								0.988657	40.71
								0.986806	43.14
								0.988174	39.57
								0.987301	42.29
								0.989403	38.29
								0.987813	42.86
								0.988411	39.71
								0.988024	40.43
								0.989595	44.14
								0.988447	39.29
								0.98731	40.86
								0.98637	41.86
								0.986365	42.57
								0.986331	44.43
								0.988182	39.43
								0.992996	40.29
								0.987477	43.71
								0.987182	42
								0.988412	41
								0.989068	40.86
								0.987536	43.43
								0.988706	41.14
								0.988639	40.29
								0.987943	43.57
								0.990173	37.43
								0.988801	39.14
								0.989064	39.43
								0.988374	41.71
								0.98849	40.29
								0.987274	40.43
								0.988081	39.43
								0.987049	41.29
								0.988276	39.43
								0.988393	41.57
								0.98844	39.29
								0.988686	37.71
								0.98872	37.71
								0.986915	41.14
								0.989753	39.29
								0.987421	43.71
								0.987487	42
								0.98845	39.43
								0.98896	39
								0.98761	41.43
								0.988425	41.71
								0.986578	42.43
								0.988062	43.86
								0.988249	38.43
								0.987585	42.43
								0.989277	40.43
								0.987991	41.71
								0.988983	40.29
								0.988717	39.14
								0.988643	41.29
								0.987431	41.43
								0.9881	39.86
								0.988322	40.86
								0.988374	42.57
								0.988597	40.57
								0.991058	40.71
								0.98848	39.57
								0.989186	40.71
								0.988018	41.43
								0.988209	43
								0.987867	41.71
								0.988066	40.86
								0.988658	41.86
								0.987684	39
								0.987972	42.86
								0.988593	40.29
								0.989026	39.29
								0.985942	40.43
								0.989341	38.14
								0.988984	37.57
								0.988747	40.43
								0.988119	41
								0.98836	41
								0.987554	41.14
								0.987847	40.57
								0.988301	38
								0.990016	39.29
								0.990284	38
								0.988196	39
								0.990127	42
								0.987128	41.29
								0.988404	38.14
								0.987814	38.14
								0.988398	41.29
								0.986731	42.71
								0.987821	39.71
								0.987924	39.86
								0.988177	40.86
								0.987694	44
								0.987603	43.86
								0.988288	38.86
								0.988511	42.43
								0.98918	38.86
								0.987524	43.43
								0.987359	42
								0.988503	41.43
								0.988314	41.14
								0.987922	40.43
								0.985631	42.57
								0.989082	38.57
								0.988148	41.71
								0.987902	39.71
								0.987948	42.14
								0.989401	38.43
								0.988319	40.86
								0.988397	39.71
								0.986849	43.57
								0.986735	42
								0.988105	41.43
								0.986015	41.29
								0.986935	43.86
								0.987803	40.57
								0.989146	37.86
								0.98973	37.86
								0.988617	41
								0.98786	41.43
								0.988552	42
								0.987166	41.43
								0.988871	39.14
								0.98826	40.29
								0.987025	41.71
								0.98769	44.29
								0.987888	41.14
								0.987822	39.86
								0.988716	39.43
								0.9885	44
								0.987904	41.57
								0.987811	41
								0.988082	41.29
								0.986524	42.29
								0.987782	40.71
								0.988273	41.29
								0.988295	42.29
								0.987565	40.43
								0.986898	43
								0.988597	40.57
								0.988076	40
								0.9882	40.57
								0.988359	40.86
								0.989832	40.14
								0.988661	42
								0.989661	40.29
								0.98859	41
								0.988483	39.14
								0.988449	39
								0.986469	38.86
								0.987021	40.57
								0.988931	38.29
								0.987537	43
								0.987412	43.71
								0.988244	41.43
								0.989444	39.14
								0.987995	44.14
								0.988147	42.71
								0.98839	39
								0.988435	40.43
								0.987562	41.29
								0.987314	42.71
								0.987535	41.86
								0.987999	43.29
								0.988955	39.14
								0.988946	39
								0.988047	40.71
								0.988242	42.14
								0.98835	40
								0.988859	39.71
								0.988484	39.14
								0.988055	41.57
								0.988367	40.29
								0.98633	41.57
								0.986774	43.57
								0.988723	41
								0.987461	42
								0.986619	41.86
								0.987143	42.86
								0.987514	43.57
								0.988445	41.71
								0.988693	41.43
								0.988445	39.86
								0.988008	39
								0.988735	42
								0.987994	42
								0.988402	39.71
								0.987903	40.29
								0.989759	38.57
								0.989439	41.86
								0.987368	43.57
								0.9889	39.57
								0.989074	39.71
								0.98865	40.57
								0.988415	40
								0.988812	39.43
								0.987529	41.57
								0.989258	39.14
								0.990653	39.29
								0.987487	42.43
								0.988379	40.57
								0.988475	39.57
								0.98801	43.86
								0.988717	41.57
								0.989489	41.57
								0.988118	42.57
								0.989423	38.14
								0.988454	39.29
								0.99046	43.29
								0.988688	40.86
								0.988291	39.71
								0.988839	39.57
								0.987751	43
								0.98665	42.43
								0.986243	43
								0.989132	38.43
								0.988362	38.86
								0.987697	40.29
								0.987323	40.86
								0.987791	42
								0.986697	43.29
								0.988079	40.43
								0.988896	40.57
								0.988198	42
								0.986149	40.43
								0.987075	41.86
								0.986264	42.86
								0.98803	42.71
								0.988296	40.86
								0.988202	41.57
								0.988631	40.57
								0.987793	44.14
								0.98777	41.86
								0.987778	42.86
								0.988758	43
								0.98849	41.29
								0.987995	43.57
								0.987215	43.29
								0.987835	42.14
								0.988088	42
								0.985914	42
								0.989933	42.14
								0.988607	40.57
								0.987276	43
								0.98626	43.86
								0.987256	44
								0.987412	44.29
								0.988586	40.71
								0.987065	42.57
								0.988371	42.43
								0.987795	42.57
								0.988252	40.57
								0.986675	41.57
								0.988335	40.86
								0.988476	42.71
								0.987729	40.71
								0.987055	43.29
								0.987351	40.86
								0.987667	42.71
								0.986623	43.43
								0.988671	42.14
								0.985497	44.29
								0.987923	43.71
								0.989077	40.71
								0.986541	44
								0.987667	41.71
								0.987146	42.43
								0.986518	41.71
								0.986345	43
								0.990258	43.71
								0.989087	42.57
								0.987663	42.14
								0.987027	43.43
								0.987309	40.71
								0.990323	43.71
								0.98816	40.29
								0.987425	42.43
								0.987068	42.29
								0.987268	43.29
								0.988058	40.14
								0.986781	43.43
								0.988292	42.43
								0.988603	40.57
								0.987077	43.43
								0.987575	39.71
								0.987789	40.71
								0.98758	39.57
								0.985995	43.29
								0.988489	43.29
								0.987579	41.86
								0.988476	41.29
								0.987933	43.43
								0.988328	42.57
								0.987355	41.57
								0.988229	40.71
								0.986272	44.71
								0.987904	43.29
								0.986779	43.57
								0.988145	43.14
								0.987702	41.57
								0.988378	41.14
								0.988265	40.86
								0.986924	41.86
								0.988539	42
								0.988117	38.57
								0.988679	42
								0.988214	43.86
								0.985115	43.71
								0.986445	43
								0.986764	41
								0.986195	44
								0.987309	43.14
								0.991101	43
								0.986589	43.43
								0.990362	43.29
								0.985294	43.29
								0.986491	41.43
								0.990697	44.43
								0.987333	41.43
								0.988133	41.29
								0.987653	42.43
								0.987388	43.86
								0.986819	43.86
								0.986851	44.43
								0.987451	42.71
								0.98638	44.71
								0.98911	42.14
								0.98788	41.29
								0.986005	43.57
								0.98657	43.86
								0.987381	41.14
								0.987397	42
								0.98815	40.14
								0.986022	43.86
								0.987379	43
								0.988736	38.29
								0.987043	42
								0.988788	39.71
								0.990972	40.86
								0.986293	44.43

## Sheet: FigureS3
z-test: Regional average controllability development (Preterm at birth vs Preterm at TEA)
2.58581
3.57515
4.47975
3.9049
3.9002
2.49759
2.02216
0
2.39597
1.91653
0
0
1.99728
0
2.50634
1.77246
0
0
3.97739
2.52131
-2.50795
-2.32871
4.55985
4.17238
2.08727
4.0647
4.03677
3.19272
0
0
0
0
0
0
0
0
2.25563
0
2.16124
0
0
0
2.31627
3.50009
4.48901
5.2795
2.53698
3.08013
2.70287
2.01574
0
-1.64704
2.47066
0
4.00479
2.03424
2.3484
3.28729
3.27058
4.81366
0
0
0
0
0
0
2.29696
2.28771
4.58754
2.9242
2.19556
0
0
0
0
0
0
0
0
0
0
0
3.56531
3.5737
0
0
4.76822
4.86594
2.14615
0

## Sheet: FigureS4
a Preterm				b Term
Regional average controllability development rate	Regional modal controllability development rate			Regional average controllability development rate	Regional modal controllability development rate
0.568	-0.578954			0	-0.129518
0.640642	-0.646566			0	-0.20207
0.792691	-0.739314			0.26272	-0.423703
0.771041	-0.70638			0.320389	-0.501949
0.353585	-0.355254			-0.272639	0
0.351655	-0.265594			-0.238872	0
0.538235	-0.549106			0.227151	-0.409278
0.579514	-0.546922			0.310771	-0.455321
0.165985	-0.223884			-0.18131	0
0.355947	-0.352602			-0.110841	0
0	0			-0.161604	0
0	0			0	0
0	0			0	-0.18422
0	0			0.126762	-0.290508
0	0			-0.121486	0
0	0			-0.146328	0
-0.169192	0.163106			-0.240778	0.164952
-0.203235	0.213259			-0.130039	0
0.664417	-0.594622			0.166942	-0.340587
0.388363	-0.247652			0	-0.185615
0.401	-0.294114			0.35002	-0.410066
0.571562	-0.450037			0	-0.199129
0.618968	-0.57786			0	-0.262197
0.546403	-0.534635			0	-0.208123
0	0			-0.370031	0.272725
0	0			-0.370096	0.301482
0.432775	-0.354946			-0.266735	0.160169
0.296389	-0.239166			-0.272017	0.188555
0	0			0.164258	-0.334593
0	0			0	-0.252569
0	0.247482			0.0965214	-0.262351
-0.390872	0.475771			0	-0.0955946
0	0.338573			0	0
0	0.333371			0	0
-0.222989	0.444771			-0.133899	0
0	0.297196			-0.177448	0
0.63004	-0.531388			0.186063	-0.274651
0.548292	-0.450809			0.190108	-0.289203
0.534988	-0.314842			0.342068	-0.43387
0.480186	-0.204751			0.242809	-0.347185
0.164284	0			0.247889	-0.330755
0	0			0.221917	-0.310243
0.36584	0			0	-0.194767
0.379784	-0.268003			-0.289787	0.143759
0.482518	-0.358121			-0.167039	0
0.458727	-0.398807			-0.206227	0
0.55488	-0.329781			0.172562	-0.329002
0.571382	-0.378076			0.147107	-0.321272
0.738271	-0.72705			0.134844	-0.349193
0.61533	-0.592851			0	-0.251372
0.716717	-0.698455			0.33031	-0.460037
0.551004	-0.490219			0.25912	-0.418067
0.358869	-0.399491			0	0
0.328002	-0.319974			0	-0.17376
0.611388	-0.482053			0	-0.224566
0.526523	-0.303902			0	-0.223822
0.5234	-0.537141			0	-0.0962701
0.615002	-0.600252			0	-0.0935365
0.52814	-0.544248			0	-0.146509
0.7538	-0.698476			0.148914	-0.280458
0.205832	-0.238559			0	-0.109846
0	0			0	0
0	0			0	0
0	0			0	0
0	0			0.115481	-0.185507
0.176178	0			0	-0.175303
0.554771	-0.207046			0.19035	-0.31788
0.43805	0			0	-0.257035
0.598062	-0.595706			0	0
0.211481	-0.198984			-0.199913	0.128654
0.470315	-0.367686			0.322237	-0.458807
0.424262	-0.29839			0	-0.266017
0	0			0	-0.220775
0	0			0	-0.158256
-0.323881	0.347955			0	0
-0.406297	0.438332			-0.207161	0.175265
0	0			0.351192	-0.422686
0.231407	0			0.203224	-0.29832
0	0			0.0976937	-0.118431
-0.200206	0.189005			0	0
0	0			-0.106182	0
0	0			-0.138362	0
0.39671	-0.319422			-0.231849	0.110871
0.383689	-0.315821			-0.214428	0
0	0			0.110762	-0.259198
0	0			0	-0.195164
0.720378	-0.689967			0	-0.195637
0.730027	-0.698302			0	-0.163324
0.306983	-0.28437			0	-0.190453
0.295048	-0.223751			0	-0.181613

## Sheet: FigureS5
a			b
t-test: Regional average controllability (Preterm at TEA vs Term)	t-test: Regional modal controllability (Preterm at TEA vs Term)		z-test: Regional average controllability (Preterm at TEA vs Term)
0	0		0	0
-2.59147	0		0	0
0	0		0	0
0	0		-1.91634	3.10165
0	0		2.40062	-1.96401
0	0		0	0
0	0		0	0
0	-2.45317		0	0
0	0		0	0
0	0		0	0
-6.54641	7.44547		1.83997	0
-5.41092	5.47036		0	0
-8.37959	8.67061		0	0
-4.60379	4.71001		0	2.07366
-2.79357	2.15545		0	0
0	0		0	0
-5.96077	6.5686		1.85097	0
-5.22837	5.59418		0	0
-3.41661	2.41785		0	0
-3.11236	2.24506		0	0
5.11802	-6.43072		0	0
9.54283	-10.9019		2.35576	-2.24851
0	0		0	2.16762
0	0		0	2.03656
0	0		0	0
0	0		0	0
0	-2.84583		3.33778	-3.38246
3.14302	-4.54431		3.52635	-3.73446
-4.96343	4.81853		0	0
-2.36163	1.9878		0	0
0	0		0	0
0	0		0	0
0	0		0	0
0	0		0	0
0	-2.25608		0	0
2.48321	-3.30856		0	0
2.41627	-4.94692		0	0
3.21715	-5.8093		0	0
0	-2.5581		0	1.78224
0	0		-1.77425	2.42951
0	0		0	1.82631
3.41963	-4.54764		-2.55785	2.47523
0	0		0	0
3.44729	-5.1537		0	0
-2.45008	1.20231		0	0
-2.93062	1.64376		0	0
0	-4.59508		0	0
0	0		0	0
0	0		0	0
0	0		0	0
0	-2.61683		0	0
0	0		0	0
0	0		0	0
0	-2.14319		0	0
0	-2.41454		0	0
0	-2.27126		-2.158	3.09624
0	0		0	0
0	0		0	0
0	-2.55317		0	0
-2.53416	0		0	1.96872
2.68709	-3.87037		0	0
5.80979	-6.8927		1.88017	-2.32494
0	2.45803		0	0
-2.42445	2.32372		0	0
0	0		0	0
0	-2.12585		0	0
-4.07318	3.90697		0	1.74342
0	0		0	1.64777
-4.4234	3.88249		0	0
-2.91864	2.90554		0	0
0	-2.42797		0	0
0	-3.86527		0	0
-3.81026	3.11853		0	0
-3.1628	2.69068		0	0
0	2.39		0	0
-3.10086	2.73599		0	0
-3.01919	2.42447		0	0
0	0		0	0
0	0		0	0
0	0		0	0
-6.40719	6.69599		0	0
-4.54872	4.48761		0	0
-3.68598	2.36466		0	0
0	0		0	0
-3.64781	3.17909		0	0
-2.91333	2.77297		0	0
0	0		0	0
0	0		0	0
-2.7892	0		0	0
-4.80972	3.92307		-1.82564	2.33883

## Sheet: FigureS6
a			b
t-test: Regional average controllability (Preterm at TEA vs Term)	t-test: Regional modal controllability (Preterm at TEA vs Term)		z-test: Regional average controllability (Preterm at TEA vs Term)	z-test: Regional modal controllability (Preterm at TEA vs Term)
0	0		0	0
0	0		-1.78896	1.78673
0	0		0	1.95672
0	0		-3.39311	3.38804
0	0		2.20217	-1.69321
0	0		0	0
0	0		0	1.85068
3.25009	-3.122		0	0
0	0		0	0
0	0		0	0
-5.90686	6.86104		0	0
-4.79617	4.84983		0	0
-7.82353	7.65703		0	0
-3.75793	3.75833		-1.87704	2.4553
0	0		0	0
0	0		0	0
-5.40799	6.18934		0	0
-4.73279	5.23539		0	0
0	0		0	0
0	0		0	1.78655
6.05499	-6.46413		0	0
10.4815	-10.6226		2.19793	-1.70079
0	0		-2.10298	2.44579
0	0		-1.97608	2.3449
0	0		0	0
0	0		0	0
2.53237	-3.47817		3.52101	-3.30786
3.69473	-4.7417		3.72573	-3.88163
-4.26168	4.06016		0	0
0	0		0	0
0	0		0	0
0	0		0	0
0	0		0	0
0	0		0	0
0	0		0	0
2.7976	-3.05614		1.65563	0
4.06863	-5.09079		0	0
5.10163	-5.99177		0	0
0	0		-2.38124	2.10526
0	0		-2.79835	2.76396
0	0		-1.88363	2.23706
4.16454	-4.64937		-3.01546	2.95176
0	0		0	0
4.6581	-5.43507		0	0
0	0		0	0
0	0		0	0
4.20424	-4.67214		0	1.65367
0	0		0	0
0	0		0	0
0	0		0	0
3.21471	-3.40993		0	0
0	0		0	0
0	0		0	0
2.46599	-2.6442		0	0
0	-3.00128		0	0
0	-2.70243		-2.93615	3.45619
0	0		0	0
0	0		0	0
2.68009	-3.24844		0	1.7173
0	0		-2.2592	2.26827
2.98364	-3.92737		0	0
5.61406	-6.55715		1.98172	-2.26738
0	0		0	0
0	0		0	0
0	0		0	0
0	0		0	0
0	0		-2.03672	2.19543
0	0		-1.6829	2.34131
-3.0767	2.54733		0	0
0	0		0	0
2.80529	-3.27849		-1.89017	2.0665
4.26866	-4.71249		0	0
-2.95158	2.28482		0	0
0	0		0	0
0	0		0	0
-2.88929	2.72544		0	0
0	0		-1.87773	0
0	0		0	0
0	0		-1.72142	0
0	0		0	0
-5.68684	6.13222		0	0
-3.74404	3.77056		0	0
-2.52041	1.49276		0	0
0	0		0	0
-3.05205	2.81158		0	0
0	0		0	0
0	0		0	0
0	0		0	0
0	0		0	0
-3.62798	2.74913		-2.32912	2.75629

[truncated: 2 more sheets: FigureS7, TableS5,6]
